# Supplementary material for: Molecular motion and tridimensional nanoscale localization of kindlin control integrin activation in focal adhesions
Source: Nat Commun. 2021 May 25;12:3104. doi: 10.1038/s41467-021-23372-w (PMC8149821; doi:10.1038/s41467-021-23372-w)
Supplement: Supplementary file 8 — Source Data File [file 41467_2021_23372_MOESM8_ESM.xlsx]

## Sheet: Fig. 1e
	INSIDE
		Occurrence					B1-Integrin-WT-mEos2+Pxn-GFP																				B1-Integrin-Y783A-mEos2+Pxn-GFP																			B1-Integrin-Y795A-mEos2+Pxn-GFP
	Log D (µm2.s-1)	B1-Integrin-WT-mEos2	B1-Integrin-Y783A-mEos2	B1-Integrin-Y795A-mEos2			s1c1	s1c2	s1c3	s1c4	s1c5	s1c6		s1c1	s1c2	s1c3	s1c4	s1c5		s1c1	s1c2	s1c3	s1c4	s1c5	s1c6		s2c1	s2c2	s2c3	s2c4	s2c5		s2c1	s2c2	s2c3	s2c4	s2c5		s2c1	s2c2	s2c3	s2c4	s2c5	s2c6		s3c1	s3c2	s3c3	s3c4
	-6	0.326955	0.180796	0.209739		-6	0.351209	0.376912	0.366817	0.359444	0.315541	0.38942		0.263566	0.30663	0.302994	0.309709	0.331475		0.267155	0.29291	0.282176	0.350114	0.324138	0.368033		0.236641	0.18956	0.170243	0.22561	0.204204		0.166904	0.101504	0.187952	0.127223	0.243542		0.15251	0.152941	0.173993	0.19209	0.173765	0.194048		0.270696	0.186335	0.288967	0.317905
	-5.8	7.47313e-05	4.69219e-05	0		-5.8	0	0	0	0.000555556	0	0		0	0	0	0	0		0	0	0	0.000254259	0	0.000460617		0	0	0	0	0.000750751		0	0	0	0	0		0	0	0	0	0	0		0	0	0	0
	-5.6	5.4702e-05	0	0.000278602		-5.6	0	0	0	0	0.000675676	0		0	0	0	0	0		0	0	0	0.000254259	0	0		0	0	0	0	0		0	0	0	0	0		0	0	0	0	0	0		0	0	0	0
	-5.4	3.16766e-05	7.95165e-05	3.61324e-05		-5.4	0	0	0	0	0	0		0	0	0	0	0		0	0	0.000538503	0	0	0		0.00127226	0	0	0	0		0	0	0	0	0		0	0	0	0	0	0		0	0	0	0
	-5.2	0.000321355	8.91583e-05	1.99712e-05		-5.2	0.00043956	0	0	0.000555556	0.000675676	0		0	0	0	0	0.000506842		0	0.00186567	0.000538503	0.000254259	0.000626959	0		0	0	0	0	0		0.00142653	0	0	0	0		0	0	0	0	0	0		0	0	0	0
	-5	0.00063092	0.000310264	0.000326759		-5	0	0	0	0.000555556	0.00135135	0.00146951		0	0	0.0011976	0.00194175	0.00202737		0	0	0.000538503	0.00101704	0.000626959	0		0	0	0	0	0		0	0.0037594	0.00120482	0	0		0	0	0	0	0	0		0	0	0.00175131	0.00121803
	-4.8	0.000785957	0.000343189	0.000495745		-4.8	0.000879121	0	0.00112867	0.000555556	0.00135135	0.00146951		0.00155039	0	0	0.00194175	0.000506842		0.000914913	0	0.00107701	0.00152555	0	0.000460617		0	0	0	0.000677507	0		0	0	0	0	0		0.0019305	0.00147059	0	0.00141243	0	0		0.00262812	0	0	0
	-4.6	0.00110186	0.00109734	0.000654007		-4.6	0.00175824	0	0	0.00222222	0.00135135	0.00220426		0.00155039	0.00276243	0	0	0.00101368		0.000914913	0	0.000538503	0.00177981	0.00125392	0.00138185		0.00127226	0	0	0	0.000750751		0.0042796	0	0.00120482	0	0.00369004		0	0	0.0018315	0.00282486	0.00170358	0		0.00394218	0	0	0.00243605
	-4.4	0.00164513	0.00115072	0.000905166		-4.4	0.00175824	0.00278164	0.00112867	0.00111111	0.000675676	0.00220426		0.00465116	0	0	0	0.00202737		0.00365965	0	0.00161551	0.00279685	0.00125392	0.00230309		0.00254453	0	0.00143062	0.000677507	0.003003		0.00142653	0	0.00120482	0	0.00369004		0	0	0.0018315	0.00141243	0	0.00119048		0	0	0	0.00365408
	-4.2	0.0027218	0.00192602	0.00183315		-4.2	0.00307692	0.00208623	0.00225734	0.00222222	0.0027027	0.00220426		0.00310078	0.00552486	0.00359281	0	0.00405474		0.00274474	0.00186567	0.00107701	0.0043224	0.0031348	0.00230309		0.00254453	0.00274725	0.00143062	0.00135501	0.000750751		0.0042796	0	0	0.00136799	0.00369004		0	0.00294118	0.0018315	0.00141243	0.00170358	0.0047619		0.00394218	0	0.00175131	0.00121803
	-4	0.00537737	0.00273232	0.00387272		-4	0.00703297	0.00834492	0.00564334	0.00555556	0.00337838	0.00293902		0.00775194	0.00276243	0.00838323	0.00582524	0.0035479		0.000914913	0.00373134	0.00592353	0.00762777	0.00376176	0.00829111		0	0	0.00429185	0.00338753	0.0015015		0.00570613	0.0037594	0.00240964	0.00136799	0.00369004		0.0019305	0.00294118	0.003663	0.00141243	0.00170358	0.00595238		0.0065703	0	0.00350263	0.00609013
	-3.8	0.00856229	0.00541057	0.00567207		-3.8	0.00791209	0.00764951	0.0124154	0.00555556	0.00540541	0.00514328		0.0108527	0.00552486	0.0107784	0.00776699	0.0106437		0.0118939	0.00373134	0.00915455	0.01373	0.0100313	0.00736988		0.00508906	0.00274725	0.00286123	0.00880759	0.00975976		0.00285307	0.0075188	0.00481928	0.00136799	0.0110701		0.003861	0	0.0018315	0.00423729	0.0102215	0.00952381		0.00919842	0	0.00175131	0.00487211
	-3.6	0.0136879	0.00631308	0.0120921		-3.6	0.0114286	0.0104312	0.020316	0.015	0.0128378	0.00808229		0.0108527	0.00828729	0.0143713	0.015534	0.0136847		0.010064	0.0149254	0.0215401	0.0188152	0.0131661	0.0133579		0.00890585	0.00274725	0.00429185	0.00406504	0.00675676		0.0185449	0.0112782	0.00963855	0.00683995	0.00553506		0.003861	0.00147059	0.0018315	0.00282486	0.00170358	0.0107143		0.0105125	0.0124224	0.00700525	0.00852619
	-3.4	0.0257059	0.0120809	0.0172333		-3.4	0.0224176	0.0208623	0.023702	0.02	0.0283784	0.0227774		0.0186047	0.019337	0.0311377	0.0252427	0.0309174		0.0365965	0.0317164	0.0231556	0.0320366	0.0257053	0.0244127		0.0165394	0.0137363	0.0114449	0.0108401	0.0127628		0.0171184	0.0037594	0.0144578	0.00957592	0.0147601		0.015444	0.0102941	0.00549451	0.00847458	0.011925	0.0166667		0.0118265	0.0186335	0.0157618	0.0133983
	-3.2	0.0433087	0.0235838	0.0277185		-3.2	0.0417582	0.0438108	0.0417607	0.0422222	0.047973	0.0227774		0.027907	0.0248619	0.0526946	0.0446602	0.0430816		0.0466606	0.0783582	0.0500808	0.0518688	0.0338558	0.0419162		0.019084	0.0164835	0.0286123	0.0196477	0.0255255		0.0342368	0.0338346	0.0228916	0.0287278	0.0295203		0.0173745	0.0161765	0.010989	0.0240113	0.032368	0.0178571		0.0183968	0.00621118	0.0210158	0.0365408
	-3	0.0562694	0.0330005	0.0350842		-3	0.0518681	0.0584145	0.0496614	0.0583333	0.0527027	0.0396767		0.0387597	0.0414365	0.0874251	0.0640777	0.0527116		0.0658737	0.0466418	0.0560043	0.0744978	0.0507837	0.0677107		0.0368957	0.0302198	0.0257511	0.0325203	0.0352853		0.0370899	0.0451128	0.0457831	0.0287278	0.0405904		0.023166	0.0220588	0.0238095	0.0254237	0.0374787	0.0380952		0.022339	0.00621118	0.0385289	0.0596833
	-2.8	0.0680505	0.0374535	0.0393293		-2.8	0.0769231	0.0667594	0.0778781	0.0661111	0.0641892	0.0551065		0.0604651	0.0580111	0.0778443	0.0679612	0.0658895		0.0814273	0.0541045	0.0651589	0.0765319	0.0683386	0.0741594		0.0318066	0.0274725	0.0443491	0.0352304	0.0315315		0.0513552	0.0413534	0.0349398	0.0341997	0.0608856		0.0289575	0.025	0.025641	0.039548	0.0477002	0.0392857		0.0354796	0.0186335	0.0402802	0.0682095
	-2.6	0.0699277	0.0391729	0.0488614		-2.6	0.0707692	0.0757997	0.0857788	0.0677778	0.077027	0.0661278		0.0589147	0.0883978	0.0682635	0.0533981	0.0755195		0.0548948	0.0746269	0.0495423	0.0806001	0.0639498	0.0773837		0.0458015	0.0302198	0.0357654	0.0501355	0.039039		0.0142653	0.0338346	0.0361446	0.0369357	0.0498155		0.0405405	0.0323529	0.025641	0.0621469	0.0477002	0.0464286		0.0420499	0.0248447	0.061296	0.0852619
	-2.4	0.0530923	0.0363666	0.0391761		-2.4	0.0567033	0.0632823	0.0530474	0.0627778	0.0486486	0.0675974		0.0465116	0.0414365	0.0383234	0.0631068	0.0516979		0.0402562	0.0559701	0.0500808	0.0605136	0.0551724	0.0474436		0.0496183	0.032967	0.0271817	0.048103	0.0510511		0.0313837	0.0338346	0.0313253	0.0164159	0.0479705		0.0501931	0.0338235	0.0274725	0.0409605	0.0238501	0.0357143		0.0486202	0.0124224	0.0472855	0.0499391
	-2.2	0.0381393	0.0295078	0.0355026		-2.2	0.04	0.0403338	0.0474041	0.0438889	0.0378378	0.0698016		0.0248062	0.0469613	0.0287425	0.0378641	0.0435884		0.0283623	0.0317164	0.0210016	0.0394101	0.030721	0.0359281		0.043257	0.0247253	0.0228898	0.048103	0.0337838		0.0156919	0.0150376	0.0240964	0.0246238	0.0369004		0.030888	0.0279412	0.032967	0.0282486	0.0272572	0.0357143		0.0354796	0.0372671	0.056042	0.0572473
	-2	0.0277511	0.0292213	0.0332434		-2	0.0259341	0.0472879	0.0372461	0.03	0.022973	0.0426157		0.0155039	0.019337	0.0275449	0.0194175	0.0334516		0.0219579	0.0298507	0.0210016	0.0266972	0.0288401	0.0221096		0.0381679	0.043956	0.037196	0.0406504	0.024024		0.0328103	0.0263158	0.013253	0.0273598	0.0202952		0.042471	0.0294118	0.0238095	0.0211864	0.0204429	0.0261905		0.0407359	0.0434783	0.0367776	0.0414129
	-1.8	0.0244663	0.0310877	0.0314009		-1.8	0.0237363	0.0326843	0.0214447	0.025	0.0222973	0.0440852		0.0186047	0.0469613	0.0215569	0.0184466	0.0278763		0.0173833	0.00746269	0.0199246	0.0241546	0.0194357	0.0248733		0.0381679	0.0357143	0.0300429	0.0331978	0.027027		0.0185449	0.0263158	0.0228916	0.0218878	0.0258303		0.0444015	0.0441176	0.0274725	0.0282486	0.0425894	0.0309524		0.0354796	0.0496894	0.0192644	0.0219245
	-1.6	0.0248703	0.0395586	0.0368818		-1.6	0.0298901	0.0222531	0.0214447	0.0177778	0.0202703	0.0337987		0.027907	0.0414365	0.0131737	0.0223301	0.0228079		0.0265325	0.0335821	0.0269251	0.0165268	0.0263323	0.0198065		0.0305344	0.0631868	0.0343348	0.049458	0.0457958		0.0328103	0.0225564	0.0337349	0.0218878	0.0313653		0.0579151	0.05	0.0457875	0.0437853	0.0340715	0.0357143		0.0315375	0.0496894	0.0437828	0.0255786
	-1.4	0.0271699	0.051321	0.0431174		-1.4	0.0276923	0.0305981	0.0191874	0.0211111	0.0263514	0.0235121		0.0186047	0.0331492	0.0275449	0.0271845	0.0319311		0.0356816	0.0298507	0.0333872	0.0203407	0.031348	0.0244127		0.0585242	0.0357143	0.0615165	0.0474255	0.0503003		0.0399429	0.056391	0.0349398	0.0506156	0.0553506		0.0540541	0.0647059	0.040293	0.0466102	0.0545145	0.0702381		0.0367937	0.0248447	0.0437828	0.0219245
	-1.2	0.0333613	0.0731074	0.0584564		-1.2	0.0285714	0.023644	0.0259594	0.0272222	0.0364865	0.0293902		0.0449612	0.0248619	0.0299401	0.038835	0.0263558		0.0494053	0.0373134	0.0420032	0.0259344	0.0426332	0.0336251		0.0661578	0.0879121	0.0586552	0.0711382	0.0570571		0.0684736	0.0902256	0.086747	0.0752394	0.0553506		0.0656371	0.0852941	0.0714286	0.0889831	0.0545145	0.0869048		0.0473062	0.0496894	0.0402802	0.0353228
	-1	0.0390185	0.0987759	0.0810142		-1	0.0334066	0.0201669	0.0282167	0.0194444	0.0344595	0.0198384		0.0635659	0.0276243	0.045509	0.0466019	0.0405474		0.0612992	0.0578358	0.0549273	0.021612	0.0514107	0.0368494		0.0801527	0.10989	0.108727	0.0901084	0.0818318		0.0898716	0.116541	0.086747	0.105335	0.0627306		0.127413	0.123529	0.10989	0.0889831	0.11414	0.0845238		0.0840999	0.068323	0.0525394	0.0377588
	-0.8	0.0402068	0.103548	0.0834409		-0.8	0.0312088	0.0215577	0.0225734	0.0144444	0.0513514	0.0191036		0.0682171	0.0414365	0.045509	0.0504854	0.0400405		0.0713632	0.0410448	0.0635433	0.0188152	0.0482759	0.0345463		0.0763359	0.10989	0.104435	0.0921409	0.0930931		0.0998573	0.105263	0.0987952	0.153215	0.0830258		0.0849421	0.108824	0.144689	0.0889831	0.107325	0.105952		0.0762155	0.0993789	0.0542907	0.0267966
	-0.6	0.035289	0.0909951	0.0685746		-0.6	0.0307692	0.00834492	0.020316	0.0188889	0.0398649	0.0176341		0.0620155	0.0635359	0.0431138	0.0427184	0.0304105		0.042086	0.0485075	0.0586968	0.0155098	0.0413793	0.0161216		0.0572519	0.0851648	0.0958512	0.0501355	0.0885886		0.0941512	0.131579	0.101205	0.132695	0.0719557		0.0810811	0.101471	0.111722	0.0932203	0.0919932	0.0678571		0.0683311	0.0993789	0.033275	0.0243605
	-0.4	0.0187122	0.0494789	0.0509323		-0.4	0.0158242	0.0069541	0.013544	0.0205556	0.027027	0.00734754		0.0418605	0.0359116	0.0167665	0.0262136	0.0126711		0.0164684	0.0130597	0.0296177	0.0086448	0.015047	0.0105942		0.0343511	0.0357143	0.0515021	0.0162602	0.0570571		0.085592	0.0451128	0.0686747	0.0725034	0.0258303		0.0617761	0.0455882	0.0677656	0.0522599	0.044293	0.027381		0.0394218	0.118012	0.0385289	0.0207065
	-0.2	0.00682105	0.0176439	0.0242727		-0.2	0.00615385	0.00139082	0.00112867	0.025	0.0121622	0.00220426		0.0155039	0.00552486	0.00359281	0.00679612	0.000506842		0.00548948	0.00746269	0.00915455	0.00330536	0.00689655	0.00368494		0.0127226	0.0137363	0.0257511	0.00677507	0.018018		0.0299572	0.037594	0.0313253	0.0177839	0.0110701		0.00965251	0.0161765	0.0164835	0.00988701	0.0170358	0.00833333		0.0131406	0.0559006	0.0367776	0.0231425
	0	0.00193991	0.00208521	0.00828581		0	0.000879121	0.00208623	0	0.0177778	0.00337838	0.00146951		0.00155039	0	0	0.00194175	0.000506842		0	0	0.000538503	0.000508518	0.00188088	0.000460617		0.00636132	0.00549451	0.00429185	0.000677507	0.000750751		0.00142653	0.0037594	0.00361446	0.00410397	0		0	0.00147059	0	0.00141243	0	0		0.00525624	0.0186335	0.0157618	0.00487211
	0.2	0.000268504	0.000554158	0.00119965		0.2	0	0	0	0.00388889	0.000675676	0		0	0	0	0	0		0	0	0	0	0	0		0	0	0.00143062	0	0		0	0.0037594	0	0	0.00184502		0	0	0.0018315	0	0	0		0	0	0	0
	0.4	9.11993e-05	0	0		0.4	0	0	0	0	0	0		0.00155039	0	0	0	0		0	0	0	0	0	0		0	0	0	0	0		0	0	0	0	0		0	0	0	0	0	0		0	0	0	0
	0.6	9.11993e-05	0	0		0.6	0	0	0	0	0	0		0.00155039	0	0	0	0		0	0	0	0	0	0		0	0	0	0	0		0	0	0	0	0		0	0	0	0	0	0		0	0	0	0
	0.8	0	0	0		0.8	0	0	0	0	0	0		0	0	0	0	0		0	0	0	0	0	0		0	0	0	0	0		0	0	0	0	0		0	0	0	0	0	0		0	0	0	0
	1	0	0	0		1	0	0	0	0	0	0		0	0	0	0	0		0	0	0	0	0	0		0	0	0	0	0		0	0	0	0	0		0	0	0	0	0	0		0	0	0	0
	OUTSIDE
		Occurrence					B1-Integrin-WT-mEos2+Pxn-GFP																				B1-Integrin-Y783A-mEos2+Pxn-GFP
	Log D (µm2.s-1)	B1-Integrin-WT-mEos2	B1-Integrin-Y783A-mEos2	B1-Integrin-Y795A-mEos2			s1c1	s1c2	s1c3	s1c4	s1c5	s1c6		s1c1	s1c2	s1c3	s1c4	s1c5		s1c1	s1c2	s1c3	s1c4	s1c5	s1c6		s2c1	s2c2	s2c3	s2c4	s2c5		s2c1	s2c2	s2c3	s2c4	s2c5		s2c1	s2c2	s2c3	s2c4	s2c5	s2c6		s3c1	s3c2	s3c3	s3c4
	-6	0.148696	0.0884845	0.0901144		-6	0.188873	0.209737	0.1706	0.18829	0.14212	0.237085		0.0643788	0.0826833	0.078726	0.113562	0.164886		0.14201	0.116559	0.125956	0.163639	0.115546	0.223176		0.0807453	0.0806885	0.0786722	0.0945372	0.141287		0.0662242	0.0631016	0.0675616	0.0675447	0.1186		0.0941504	0.0459619	0.10977	0.0916879	0.115756	0.0994643		0.0802178	0.121118	0.0860384	0.0912223
	-5.8	0.000108155	0	4.02698e-05		-5.8	0	0	0.000674309	0	0.000172058	0		0	0.000390016	0.000200321	0	0		0	0.000401929	0	0	0	0		0	0	0	0	0		0	0	0	0	0		0	0	0	0	0	0		0	0	0.000315159	0
	-5.6	1.40256e-05	1.64541e-05	2.59444e-05		-5.6	0	0	0	0	0	0		0	0	0	0	0		0	0	0	0	0	0.000238436		0	0	0	0.000141523	0		0	0	0	0	0		0	0	0	0	0	0.000121743		0	0	0	0
	-5.4	8.79769e-05	5.4681e-05	3.55042e-05		-5.4	0	0	0	0	0	0		0.000266028	0	0	0.000329164	0		0	0.000401929	0.000212404	0.000286082	0	0		0	0	0.000165975	0.000141523	0		0	0	0	0.000337724	0		0	0	0	0	0.000229674	0		0	0	0	0
	-5.2	0.000174084	2.01315e-05	0.000101883		-5.2	0	0.000666889	0	0	0.000172058	0		0	0	0	0	0		0.000237079	0	0.000424809	0.000143041	0.00060024	0.000715308		0.000200361	0	0	0	0		0	0	0	0	0		0	0	0	0	0	0.000121743		0	0	0.000315159	0
	-5	0.000258729	1.37544e-05	0.000120785		-5	0.000244021	0	0	0.000485909	0.000172058	0.000342114		0	0.000780031	0	0.000658328	0		0.000474158	0	0.000212404	0.000429123	0.00060024	0		0	0	0	0	0		0	0	0.00022007	0	0		0	0	0	0	0	0		0	0	0.000315159	0.000181357
	-4.8	0.000270262	0.000174097	0.000237354		-4.8	0	0.000666889	0	0.000242954	0.000344116	0		0	0	0	0	0		0.000474158	0	0.000849618	0.00100129	0.00030012	0.000715308		0	0	0	0	0.000407166		0.000147493	0.000534759	0.000660211	0	0		0	0	0.000574713	0.000231535	0.000229674	0		0	0.0015528	0	0
	-4.6	0.000428336	0.000305562	0.000243194		-4.6	0.000244021	0.00100033	0	0.000242954	0.000516173	0		0.000266028	0.000390016	0.000600962	0.000329164	0		0.000948317	0.000401929	0.000849618	0.000715205	0.00030012	0.000476872		0.000400721	0	0	0.000141523	0.000407166		0.000294985	0	0	0.000337724	0.00104493		0.000278552	0.000218866	0.000574713	0	0.000459348	0.00073046		0.000362976	0.0015528	0	0
	-4.4	0.00066786	0.000389105	0.000420402		-4.4	0.000488043	0.00100033	0.000674309	0	0.000516173	0.00136846		0	0.000780031	0.000600962	0.000329164	0.000356125		0.00142248	0.000803859	0.000424809	0.00157345	0.00030012	0.000715308		0.000200361	0.000537924	0	0.000566091	0.000610749		0	0	0.000660211	0	0.000522466		0.000557103	0	0.00114943	0.000231535	0.000459348	0.00073046		0.00108893	0	0	0.000181357
	-4.2	0.000979193	0.000750731	0.000867443		-4.2	0.00146413	0.00133378	0	0.00145773	0.000344116	0.000342114		0	0.000390016	0.000600962	0.000329164	0		0.00189663	0.00200965	0.00191164	0.00157345	0.00180072	0.00119218		0.000400721	0.000537924	0.0006639	0.000424568	0.000814332		0.000147493	0.000534759	0.000880282	0.000844309	0.0015674		0.000557103	0	0.00172414	0.00115768	0.00114837	0.000608717		0.000725953	0	0.000630318	0.000362713
	-4	0.0020744	0.00101932	0.00129152		-4	0.00244021	0.00233411	0.00269724	0.00242954	0.0012044	0.00273691		0.00239425	0.000780031	0.000801282	0.00197498	0.00106838		0.00308203	0.00241158	0.00191164	0.00257474	0.00180072	0.00262279		0.0010018	0.000537924	0.000497925	0.00127371	0.00203583		0.000589971	0.000534759	0.00154049	0.00118203	0.0015674		0.000557103	0.000875465	0	0.000694605	0.00183739	0.00158266		0.000725953	0.0015528	0.00126064	0.000725426
	-3.8	0.00347253	0.00198601	0.00188258		-3.8	0.00244021	0.00433478	0.00539447	0.00461613	0.00154852	0.00615806		0.00133014	0.00117005	0.00260417	0.00164582	0.002849		0.00379327	0.00482315	0.00212404	0.00529252	0.00390156	0.00500715		0.00240433	0.00107585	0.00215768	0.00254741	0.00223941		0.00250737	0.000534759	0.00110035	0.00168862	0.0023511		0.00111421	0.00240753	0.00344828	0.00115768	0.00321543	0.00182615		0.00181488	0.0015528	0.00315159	0.00235764
	-3.6	0.00483623	0.00274327	0.00312146		-3.6	0.00561249	0.00800267	0.00337154	0.00485909	0.00464556	0.0071844		0.00239425	0.00273011	0.00340545	0.00427913	0.00605413		0.00592698	0.00522508	0.00191164	0.00686597	0.0045018	0.00524559		0.00220397	0.00322754	0.00232365	0.00212284	0.00264658		0.00353982	0.00427807	0.00308099	0.00168862	0.00470219		0.000835655	0.000437733	0.00287356	0.00277842	0.00252641	0.00462625		0.00254083	0.00465839	0.00220611	0.00253899
	-3.4	0.00843379	0.00561085	0.00439632		-3.4	0.00902879	0.0136712	0.0074174	0.0085034	0.00860289	0.00923709		0.00372439	0.00663027	0.00641026	0.00526662	0.00641026		0.00924609	0.0096463	0.0116822	0.0133028	0.00720288	0.00739151		0.00420757	0.00537924	0.00514523	0.00410416	0.00570033		0.00575221	0.00588235	0.00528169	0.00303951	0.00835946		0.00389972	0.00437733	0.0109195	0.00578838	0.00597152	0.00596542		0.00290381	0.00621118	0.00630318	0.0054407
	-3.2	0.015319	0.00861919	0.00880961		-3.2	0.0173255	0.0183394	0.0209036	0.0240525	0.0135926	0.0160794		0.00558659	0.00663027	0.0116186	0.0154707	0.0138889		0.0135135	0.0132637	0.0203908	0.0190245	0.015006	0.0157368		0.00641154	0.00591716	0.00680498	0.00905746	0.0105863		0.0106195	0.0122995	0.00704225	0.00489699	0.00940439		0.00640669	0.00437733	0.0149425	0.00833526	0.0103353	0.0104699		0.00580762	0.0139752	0.00882446	0.00761697
	-3	0.0207562	0.0115073	0.0119738		-3	0.0280625	0.0326776	0.0168577	0.0233236	0.017722	0.0263428		0.00877893	0.0159906	0.0154247	0.0144832	0.0210114		0.0246562	0.0204984	0.0208156	0.0276069	0.0138055	0.0247973		0.0108195	0.00753093	0.0107884	0.0101896	0.017101		0.0109145	0.015508	0.00924296	0.00810537	0.0135841		0.0097493	0.00612826	0.0132184	0.0115768	0.0149288	0.0147309		0.00834846	0.00310559	0.011976	0.0125136
	-2.8	0.0264224	0.0150436	0.015245		-2.8	0.0307467	0.0353451	0.0343898	0.0323129	0.0215072	0.0318166		0.0111732	0.0167707	0.0134215	0.0210665	0.0295584		0.0277383	0.0221061	0.0263381	0.0371907	0.0255102	0.0321888		0.0146263	0.0123722	0.0126141	0.0145768	0.0173046		0.0122419	0.0112299	0.0129842	0.0126646	0.0240334		0.0103064	0.00897352	0.0195402	0.0189859	0.0199816	0.0182615		0.00980036	0.0201863	0.0141822	0.0146899
	-2.6	0.0285361	0.0186958	0.0179759		-2.6	0.0326989	0.0393464	0.0276467	0.0296404	0.0306263	0.0386589		0.0106411	0.0234009	0.0140224	0.0217248	0.034188		0.0308203	0.0233119	0.0271878	0.0354742	0.0309124	0.0348116		0.0178321	0.0150619	0.0167635	0.0223606	0.0278909		0.0157817	0.015508	0.0154049	0.0141844	0.0203762		0.0172702	0.00744145	0.0275862	0.0217643	0.0229674	0.0209399		0.0166969	0.0170807	0.0248976	0.0232136
	-2.4	0.0293924	0.0189798	0.0186078		-2.4	0.0368472	0.0466822	0.0364127	0.0376579	0.0309704	0.0437906		0.0133014	0.0152106	0.015625	0.0263331	0.0359687		0.0265529	0.0192926	0.0259133	0.0326134	0.0243097	0.0321888		0.0196353	0.0166756	0.0174274	0.0202378	0.0333876		0.0160767	0.0139037	0.0123239	0.0178994	0.0248171		0.0214485	0.0102867	0.0178161	0.0185228	0.0222784	0.0209399		0.0145191	0.0170807	0.0185944	0.0230323
	-2.2	0.0251798	0.0164301	0.0187033		-2.2	0.0295266	0.039013	0.0289953	0.0281827	0.0299381	0.0441327		0.0143655	0.0109204	0.0164263	0.0157999	0.0277778		0.0213371	0.0221061	0.018904	0.0270348	0.0183073	0.0352885		0.0166299	0.0134481	0.0144398	0.015709	0.0262622		0.0141593	0.013369	0.0107835	0.0175616	0.0229885		0.0197772	0.00963012	0.0212644	0.0145867	0.0140101	0.0182615		0.0188748	0.00931677	0.0192247	0.0212187
	-2	0.0231565	0.0178836	0.0191063		-2	0.0263543	0.0293431	0.0296696	0.0281827	0.0213352	0.0318166		0.0117052	0.0163807	0.0166266	0.020079	0.0270655		0.0225225	0.0217042	0.0184792	0.0187384	0.0186074	0.0350501		0.0166299	0.0166756	0.0146058	0.0208038	0.0250407		0.0125369	0.0181818	0.0165053	0.0204323	0.0256008		0.0228412	0.00875465	0.0212644	0.0127344	0.0133211	0.0202094		0.0188748	0.0279503	0.0160731	0.0201306
	-1.8	0.0202732	0.0168771	0.0193017		-1.8	0.02245	0.021007	0.0289953	0.021137	0.0158293	0.0263428		0.0111732	0.0191108	0.0132212	0.0190915	0.0213675		0.0229967	0.0188907	0.0140187	0.0158776	0.0207083	0.0324273		0.0176317	0.0102205	0.0165975	0.0142938	0.0209691		0.0156342	0.0171123	0.0132042	0.0190814	0.0208986		0.0181058	0.0135697	0.0229885	0.0150498	0.0165365	0.0181398		0.0196007	0.0124224	0.0223763	0.015778
	-1.6	0.0221227	0.0188227	0.0267407		-1.6	0.0183016	0.0250083	0.0182063	0.0230807	0.0154852	0.0318166		0.0159617	0.0195008	0.0188301	0.0276498	0.0274217		0.023945	0.0221061	0.0135939	0.0197397	0.0261104	0.0293276		0.0140252	0.0145239	0.019751	0.0229267	0.0228013		0.0184366	0.0160428	0.0224472	0.02077	0.0250784		0.0247911	0.0148829	0.0143678	0.016439	0.0156178	0.0182615		0.0243194	0.0248447	0.0315159	0.0243018
	-1.4	0.0289633	0.0292081	0.0352947		-1.4	0.033675	0.0310103	0.0337154	0.031827	0.0232278	0.0307903		0.0204842	0.0276911	0.0234375	0.0306122	0.031339		0.0348506	0.0289389	0.0186916	0.0256043	0.0369148	0.029566		0.0256462	0.0263583	0.0257261	0.0291537	0.0291124		0.0233038	0.0358289	0.0290493	0.0243161	0.0423197		0.0342618	0.0225432	0.0287356	0.0335726	0.0273312	0.0300706		0.0297641	0.0186335	0.0324614	0.0321001
	-1.2	0.0449468	0.0459468	0.0548962		-1.2	0.045144	0.0456819	0.0505732	0.0447036	0.0412939	0.0482381		0.0311253	0.0460218	0.0384615	0.0447663	0.0473647		0.0500237	0.0502412	0.0348343	0.0386211	0.0693277	0.0376729		0.0408736	0.0435718	0.0501245	0.0526465	0.0390879		0.0399705	0.0620321	0.0440141	0.0351233	0.0569488		0.0520891	0.0485883	0.0402299	0.0451493	0.0390446	0.0456538		0.061343	0.0279503	0.0460132	0.0535002
	-1	0.0728661	0.0838236	0.0909434		-1	0.0688141	0.0743581	0.0755226	0.0726433	0.065382	0.0776599		0.0492152	0.0889236	0.0761218	0.0740619	0.0815527		0.0725462	0.0823955	0.0624469	0.0643685	0.0852341	0.0674773		0.0809457	0.118881	0.0823237	0.0887348	0.0763436		0.070649	0.101604	0.0794454	0.0667004	0.0990073		0.0871866	0.0728825	0.0672414	0.085668	0.0698209	0.0937424		0.0889292	0.0543478	0.0835172	0.105005
	-0.8	0.124045	0.143162	0.150579		-0.8	0.109322	0.11037	0.130142	0.110544	0.13042	0.098871		0.102953	0.135335	0.148638	0.116853	0.144943		0.139403	0.144293	0.131478	0.10256	0.147959	0.104673		0.146263	0.167832	0.142407	0.161761	0.143119		0.124631	0.158289	0.136664	0.126815	0.138976		0.146797	0.156271	0.108621	0.155129	0.116445	0.160579		0.155354	0.139752	0.155058	0.184984
	-0.6	0.164808	0.213598	0.192459		-0.6	0.148609	0.113038	0.160486	0.137512	0.170509	0.111529		0.192604	0.190328	0.237179	0.18104	0.165954		0.160977	0.186495	0.18288	0.157345	0.171969	0.133286		0.227209	0.2383	0.21029	0.220068	0.181596		0.218437	0.213904	0.210827	0.240628	0.179467		0.208914	0.269206	0.175287	0.219032	0.194763	0.209642		0.218512	0.170807	0.202962	0.212187
	-0.4	0.127723	0.173209	0.148741		-0.4	0.106149	0.0653551	0.0896831	0.0741011	0.14883	0.0608963		0.243948	0.173947	0.190905	0.173469	0.0868946		0.123518	0.133842	0.162702	0.134316	0.120948	0.0817835		0.187938	0.144164	0.187386	0.140957	0.128461		0.225074	0.157219	0.213688	0.216987	0.123563		0.163788	0.210112	0.185057	0.163695	0.185806	0.137448		0.160799	0.18323	0.14907	0.114436
	-0.2	0.0441358	0.0573052	0.0541181		-0.2	0.0319668	0.0166722	0.019555	0.0413022	0.0493806	0.0157373		0.127161	0.0795632	0.052484	0.0592495	0.0202991		0.0305832	0.0446141	0.0622345	0.0416249	0.0345138	0.0233667		0.0595071	0.049489	0.0632365	0.0356637	0.0382736		0.0809735	0.0524064	0.0765845	0.0683891	0.0308255		0.048468	0.0693806	0.0764368	0.0495485	0.075333	0.0423667		0.0504537	0.0776398	0.0485345	0.0268408
	0	0.00740128	0.0075986	0.0113704		0	0.00268424	0.009003	0.00606878	0.0206511	0.0125602	0.00102634		0.0215483	0.00936037	0.00360577	0.00921659	0.00178063		0.00426743	0.00321543	0.0104078	0.0048634	0.00270108	0.00286123		0.00500902	0.00699301	0.00846473	0.00396264	0.00570033		0.0106195	0.0101604	0.00836268	0.00844309	0.0031348		0.00529248	0.0118188	0.0137931	0.00648298	0.00895728	0.00438276		0.00725953	0.0357143	0.0116609	0.0041712
	0.2	0.000650565	0.000353661	0.00125605		0.2	0.000488043	0.00100033	0.000674309	0.00485909	0.00103235	0		0.00159617	0.000780031	0	0.000329164	0		0	0	0	0	0.00030012	0		0.000400721	0	0.0006639	0	0.000814332		0.000589971	0	0.00022007	0.000168862	0.000261233		0.000278552	0.000875465	0.000574713	0	0.000689022	0.000121743		0.000362976	0.00776398	0.00252127	0.0012695
	0.4	5.39567e-05	1.9399e-05	1.7584e-05		0.4	0	0	0.000674309	0.000242954	0	0		0	0	0	0	0		0	0	0	0	0	0		0	0	0	0.000141523	0		0	0	0	0.000168862	0		0	0	0	0	0	0		0	0	0	0
	0.6	1.56487e-05	0	0		0.6	0	0	0	0	0	0		0.000266028	0	0	0	0		0	0	0	0	0	0		0	0	0	0	0		0	0	0	0	0		0	0	0	0	0	0		0	0	0	0
	0.8	3.52631e-05	2.07469e-05	0		0.8	0	0.000333444	0	0	0	0		0.000266028	0	0	0	0		0	0	0	0	0	0		0	0	0.00033195	0	0		0	0	0	0	0		0	0	0	0	0	0		0	0	0	0
	1	0	0	0		1	0	0	0	0	0	0		0	0	0	0	0		0	0	0	0	0	0		0	0	0	0	0		0	0	0	0	0		0	0	0	0	0	0		0	0	0	0
[truncated: 18 more columns]

## Sheet: Fig. 1f
	INSIDE
		Occurrence					Integrin-B3-WT-mEos2+Pxn-GFP																			Integrin-B3-Y747A-mEos2+Pxn-GFP																			Integrin-B3-Y759A-mEos2+Pxn-GFP
	Log D (µm2.s-1)	Integrin-B3-WT-mEos2	Integrin-B3-Y747A-mEos2	Integrin-B3-Y759A-mEos2			S2C2	S4C1	S4C2		S1C2	S1C4	S1C5	S1C6	S4C1	S4C2	S4C3	S4C4	S6C2	S6C3		S1C1	S1C2	S1C3		S3C3	S6C2	S6C3		S2C1	S2C2	S2C3	S2C4	S2C6	S7C1	S7C2	S7C3	S7C4		S2C1	S2C2	S2C3	S2C4		S1C2	S1C4	S5C1	S5C2	S5C3
	-6	0.293845	0.207081	0.271719		-6	0.306905	0.351235	0.318182		0.322314	0.132653	0.290557	0.283232	0.265528	0.302183	0.32872	0.276033	0.331066	0.270014		0.297534	0.298716	0.326642		0.235589	0.270333	0.271711		0.152589	0.206061	0.152542	0.1	0.193939	0.166667	0.242105	0.245243	0.259635		0.223963	0.184576	0.212333	0.196005		0.271642	0.340625	0.300221	0.305723	0.23301
	-5.8	0	0	5.88235e-05		-5.8	0	0	0		0	0	0	0	0	0	0	0	0	0		0	0	0		0	0	0		0	0	0	0	0	0	0	0	0		0	0	0	0		0	0	0	0	0
	-5.6	7.08617e-05	0.000132135	2.65534e-05		-5.6	0	0	0		0	0	0	0	0	0	0	0	0.00113379	0		0	0	0		0	0	0		0	0	0	0	0	0	0	0.00211416	0		0	0	0	0		0	0	0	0	0
	-5.4	3.64644e-05	0	5.86765e-05		-5.4	0	0	0		0	0	0	0	0	0	0	0	0	0		0	0.000583431	0		0	0	0		0	0	0	0	0	0	0	0	0		0	0	0	0		0	0	0	0	0
	-5.2	7.08617e-05	0.000139841	0		-5.2	0	0	0		0	0	0	0	0	0	0	0	0.00113379	0		0	0	0		0	0	0.00131579		0	0	0	0	0	0	0	0	0		0.000921659	0	0	0		0	0	0	0	0
	-5	0.000429824	3.9733e-05	0.000224893		-5	0	0	0		0	0	0.00242131	0.00086881	0	0.000873362	0	0	0	0.0027137		0	0	0		0	0	0		0	0	0	0	0	0	0	0	0		0	0	0.000635728	0		0	0	0	0.00150602	0
	-4.8	9.70497e-05	0.00024548	0.000471842		-4.8	0	0	0		0	0	0	0	0.0015528	0	0	0	0	0		0	0	0		0.00125313	0.000774593	0		0	0	0	0	0	0	0	0	0		0	0.00126422	0.000635728	0		0	0	0.00110375	0	0.00171331
	-4.6	0.000997716	0.00112336	0.00111273		-4.6	0.00511509	0.00214823	0		0	0	0	0.00173762	0.0015528	0	0.0017301	0	0.00113379	0		0.000795545	0.00175029	0		0.00125313	0	0.000657895		0	0	0	0	0	0	0.00526316	0	0.00608519		0.000921659	0.00379267	0	0		0	0	0	0.00150602	0.000571102
	-4.4	0.00099966	0.00104647	0.00154929		-4.4	0	0	0		0	0	0	0.00086881	0.0015528	0	0.00519031	0	0.00566893	0.0027137		0	0	0		0	0.00232378	0.000657895		0	0	0	0	0	0.00724638	0	0	0		0.00460829	0	0.00190718	0		0.00298507	0.003125	0.00110375	0.00150602	0.00171331
	-4.2	0.00104294	0.00191797	0.00130273		-4.2	0	0	0		0	0	0	0.00086881	0.00465839	0.000873362	0.0017301	0	0.00226757	0.0027137		0	0.00175029	0.00182482		0	0.00232378	0.00328947		0	0.0030303	0	0	0.0030303	0	0.00526316	0.00422833	0.0020284		0.00368664	0.00126422	0.00254291	0		0	0.00625	0.00110375	0	0.00171331
	-4	0.00242265	0.00420432	0.00321473		-4	0	0.00214823	0		0	0	0	0.00173762	0.00310559	0.00262009	0.00692042	0.00661157	0.00453515	0.0027137		0.00238663	0.00233372	0.00364964		0.00125313	0.00619675	0.00328947		0	0.00909091	0.00282486	0	0.0030303	0.00724638	0.0105263	0.00634249	0.00811359		0.00368664	0.00126422	0.00190718	0.00249688		0	0.003125	0.00110375	0.00150602	0.00171331
	-3.8	0.00578193	0.00431981	0.00459433		-3.8	0.00255754	0.00322234	0		0	0.0102041	0.00484261	0.00347524	0.00621118	0.00960699	0.00346021	0.00991736	0.00566893	0.0108548		0.00636436	0.00700117	0.00912409		0.00125313	0.00309837	0.00460526		0.0108992	0	0.00282486	0.0111111	0.0030303	0.00724638	0	0.00845666	0.0040568		0.00368664	0.00505689	0.00254291	0.00124844		0.00895522	0.003125	0.00110375	0	0.00399772
	-3.6	0.0101313	0.0124901	0.012382		-3.6	0.00255754	0.00859291	0.0151515		0.0165289	0	0.0145278	0.00695048	0.0108696	0.00873362	0.0103806	0.0165289	0.0147392	0.00814111		0.00636436	0.0110852	0.0109489		0.00626566	0.00929512	0.00789474		0.00817439	0.0151515	0.0141243	0.0222222	0.0151515	0.0289855	0.0157895	0.0211416	0.00811359		0.00921659	0.00505689	0.00826446	0.00499376		0.00895522	0.021875	0.0121413	0.0135542	0.00685323
	-3.4	0.0168404	0.0119028	0.0150775		-3.4	0.0179028	0.0075188	0.0151515		0.0165289	0.0306122	0.0169492	0.00695048	0.0139752	0.0174672	0.0207612	0.0165289	0.0181406	0.0298507		0.00477327	0.0180863	0.0182482		0.0112782	0.00852053	0.0118421		0.00544959	0.0212121	0.00847458	0	0.00606061	0.0434783	0.00526316	0.0211416	0.010142		0.00921659	0.0101138	0.00826446	0.00998752		0.00895522	0.00625	0.0121413	0.0165663	0.0159909
	-3.2	0.0251072	0.0239203	0.0258726		-3.2	0.0204604	0.0214823	0.0227273		0.0413223	0.0102041	0.0145278	0.0130321	0.0465839	0.0270742	0.0311419	0.0247934	0.0238095	0.0420624		0.0119332	0.0268378	0.0237226		0.0137845	0.0255616	0.0171053		0.0163488	0.0242424	0.0112994	0.0444444	0.0333333	0.0289855	0.0263158	0.0274841	0.040568		0.0221198	0.0189633	0.0184361	0.0137328		0.0149254	0.028125	0.0165563	0.0256024	0.0194175
	-3	0.0374871	0.0330357	0.038687		-3	0.0179028	0.0257787	0.030303		0.0247934	0.0306122	0.031477	0.0225891	0.0496894	0.0515284	0.0484429	0.0628099	0.0487528	0.0583446		0.0222753	0.0361727	0.0383212		0.0250627	0.0333075	0.0269737		0.0245232	0.0363636	0.0254237	0.0222222	0.0545455	0.0289855	0.0368421	0.05074	0.0588235		0.0221198	0.0278129	0.0286078	0.0262172		0.0149254	0.028125	0.0298013	0.0331325	0.0354083
	-2.8	0.0555145	0.0453903	0.0479806		-2.8	0.0383632	0.0311493	0.0530303		0.0330579	0.0612245	0.0726392	0.0356212	0.0559006	0.0724891	0.0726644	0.077686	0.0634921	0.100407		0.0429594	0.050175	0.0273723		0.0313283	0.0480248	0.0565789		0.0217984	0.0757576	0.0423729	0.0222222	0.0454545	0.0652174	0.0526316	0.0655391	0.0547667		0.0497696	0.0404551	0.0356008	0.0187266		0.0358209	0.046875	0.0386313	0.0542169	0.0319817
	-2.6	0.0616735	0.0474124	0.0579661		-2.6	0.0485934	0.0558539	0.0530303		0.0578512	0.0816327	0.0702179	0.054735	0.068323	0.0681223	0.0640138	0.0545455	0.0702948	0.0583446		0.0676213	0.0606768	0.0529197		0.0238095	0.0673896	0.0605263		0.0463215	0.0666667	0.0338983	0.0333333	0.0424242	0.0652174	0.0789474	0.0465116	0.0486815		0.0294931	0.0391909	0.0362365	0.0399501		0.0507463	0.05625	0.0496689	0.0496988	0.0519703
	-2.4	0.0680559	0.0467747	0.0614069		-2.4	0.0613811	0.0622986	0.0984848		0.107438	0.0612245	0.0532688	0.054735	0.0636646	0.0576419	0.0761246	0.0661157	0.0736961	0.0610583		0.071599	0.0635939	0.0565693		0.0501253	0.0697134	0.0605263		0.0217984	0.0515152	0.0338983	0.0333333	0.0424242	0.0507246	0.0526316	0.0676533	0.0507099		0.0479263	0.0366625	0.0400509	0.0387016		0.0776119	0.075	0.0640177	0.0798193	0.0456882
	-2.2	0.0620389	0.0391252	0.0482806		-2.2	0.0869565	0.0665951	0.0454545		0.0991736	0.0612245	0.0823245	0.0773241	0.060559	0.0637555	0.0570934	0.0528926	0.047619	0.036635		0.0604614	0.0507585	0.0437956		0.0413534	0.0449264	0.0552632		0.0354223	0.0484848	0.0225989	0.0333333	0.0272727	0.0362319	0.0263158	0.0591966	0.040568		0.0497696	0.0366625	0.0311507	0.0374532		0.0686567	0.06875	0.0739514	0.0391566	0.0359794
	-2	0.0561654	0.033286	0.0394291		-2	0.0588235	0.0537057	0.0757576		0.0661157	0.0816327	0.0968523	0.0695048	0.0496894	0.0480349	0.0380623	0.0512397	0.0464853	0.0217096		0.0572792	0.0472579	0.0364963		0.0413534	0.0433772	0.0401316		0.0245232	0.0333333	0.0367232	0.0111111	0.0393939	0.00724638	0.0578947	0.0422833	0.0324544		0.0294931	0.0366625	0.0228862	0.0337079		0.0835821	0.065625	0.0629139	0.0286145	0.0302684
	-1.8	0.050758	0.0347958	0.0430061		-1.8	0.0409207	0.047261	0.0681818		0.0743802	0.0612245	0.031477	0.0625543	0.0652174	0.0454148	0.0536332	0.0413223	0.0498866	0.0556309		0.0453461	0.0350058	0.0346715		0.0350877	0.0480248	0.0414474		0.0381471	0.0454545	0.0423729	0.0222222	0.0272727	0.0289855	0.0263158	0.0486258	0.0425963		0.0294931	0.011378	0.0356008	0.0337079		0.0716418	0.028125	0.0474614	0.0346386	0.0308395
	-1.6	0.053225	0.0476038	0.0419773		-1.6	0.0511509	0.0483351	0.0378788		0.0413223	0.132653	0.0460048	0.0860122	0.0372671	0.0567686	0.0415225	0.046281	0.0544218	0.0502035		0.0564837	0.037923	0.0273723		0.0438596	0.045701	0.0368421		0.0435967	0.0454545	0.0536723	0.0555556	0.0545455	0.0507246	0.0631579	0.0613108	0.0446247		0.037788	0.034134	0.044501	0.0461923		0.0358209	0.04375	0.0408389	0.0466867	0.0422616
	-1.4	0.0471861	0.0608721	0.053006		-1.4	0.0639386	0.0665951	0.0227273		0.0165289	0.0408163	0.0460048	0.0625543	0.0559006	0.0471616	0.0276817	0.0446281	0.0521542	0.0624152		0.0548926	0.0490082	0.0419708		0.0538847	0.0549961	0.0513158		0.0599455	0.0393939	0.0706215	0.0777778	0.0636364	0.0652174	0.0842105	0.0824524	0.0567951		0.0516129	0.0442478	0.0616656	0.0561798		0.0597015	0.040625	0.0596026	0.0481928	0.0548258
	-1.2	0.0465322	0.0715551	0.0584083		-1.2	0.0409207	0.0580021	0.0378788		0.0413223	0.0306122	0.0484262	0.0625543	0.0496894	0.0445415	0.0380623	0.0644628	0.0385488	0.0420624		0.0517104	0.0519253	0.0437956		0.0701754	0.0642912	0.0638158		0.0953678	0.0727273	0.0621469	0.0222222	0.0848485	0.0797101	0.0842105	0.0359408	0.0770791		0.0792627	0.0809102	0.0972664	0.0749064		0.0537313	0.021875	0.0584989	0.0496988	0.078241
	-1	0.0400773	0.0935424	0.066786		-1	0.0460358	0.0365199	0.030303		0.0247934	0.0408163	0.0411622	0.0399652	0.0512422	0.0384279	0.0397924	0.0446281	0.0283447	0.0407056		0.0469372	0.0495916	0.0419708		0.0977444	0.0790085	0.0822368		0.0844687	0.0818182	0.124294	0.0888889	0.0848485	0.137681	0.0684211	0.0549683	0.0892495		0.0958525	0.0935525	0.113795	0.11985		0.0716418	0.0625	0.0584989	0.0572289	0.0930897
	-0.8	0.0315265	0.0862558	0.0541887		-0.8	0.0434783	0.0171858	0.0151515		0	0.0510204	0.0266344	0.0286707	0.0248447	0.0227074	0.0242215	0.031405	0.0113379	0.027137		0.0453461	0.0513419	0.0839416		0.119048	0.045701	0.0513158		0.155313	0.0666667	0.115819	0.144444	0.069697	0.0724638	0.0368421	0.0338266	0.0507099		0.0986175	0.107459	0.0998093	0.11236		0.038806	0.021875	0.0375276	0.061747	0.0936608
	-0.6	0.0199742	0.0640922	0.0343582		-0.6	0.0306905	0.0161117	0.0454545		0.00826446	0.0306122	0.00242131	0.0199826	0.0108696	0.0113537	0.00519031	0.00991736	0.00566893	0.00814111		0.0342084	0.0332555	0.0474453		0.0689223	0.0193648	0.0375		0.128065	0.030303	0.107345	0.155556	0.0848485	0.0144928	0.0210526	0.00845666	0.0121704		0.0663594	0.112516	0.0673872	0.0911361		0.00597015	0.01875	0.0209713	0.0361446	0.0553969
	-0.4	0.00872936	0.0240443	0.0126253		-0.4	0.0153453	0.0128894	0.0151515		0	0.0306122	0.00726392	0.00347524	0.0015528	0.00262009	0.0017301	0.00165289	0	0.0027137		0.00795545	0.00933489	0.0273723		0.0213033	0.00542215	0.00986842		0.0245232	0.0181818	0.0310734	0.1	0.0181818	0.00724638	0	0.00634249	0.0020284		0.0258065	0.0530973	0.0254291	0.0362047		0.0119403	0.00625	0.00883002	0.0105422	0.0211308
	-0.2	0.0029388	0.00323534	0.0030309		-0.2	0	0.00322234	0		0.00826446	0.0204082	0	0	0	0	0.0017301	0	0	0.0027137		0.00477327	0.00408401	0.00182482		0.00501253	0.00154919	0.00263158		0.0027248	0.00606061	0.00564972	0	0.0030303	0	0	0	0		0.00368664	0.0139064	0.00127146	0.0062422		0.00298507	0.003125	0.00110375	0.00150602	0.00856653
	0	6.71321e-05	0.000186867	0.000992608		0	0	0.00107411	0		0	0	0	0	0	0	0	0	0	0		0	0	0		0	0.000774593	0.000657895		0	0	0	0	0	0	0	0	0		0.000921659	0	0.000635728	0		0	0	0	0.00150602	0.00285551
	0.2	6.71321e-05	0	0.000121205		0.2	0	0.00107411	0		0	0	0	0	0	0	0	0	0	0		0	0	0		0	0	0		0	0	0	0	0	0	0	0	0		0	0	0	0		0	0	0	0	0.000571102
	0.4	0	0	0		0.4	0	0	0		0	0	0	0	0	0	0	0	0	0		0	0	0		0	0	0		0	0	0	0	0	0	0	0	0		0	0	0	0		0	0	0	0	0
	0.6	0	0	0		0.6	0	0	0		0	0	0	0	0	0	0	0	0	0		0	0	0		0	0	0		0	0	0	0	0	0	0	0	0		0	0	0	0		0	0	0	0	0
	0.8	0	0	0		0.8	0	0	0		0	0	0	0	0	0	0	0	0	0		0	0	0		0	0	0		0	0	0	0	0	0	0	0	0		0	0	0	0		0	0	0	0	0
	1	0	0	0		1	0	0	0		0	0	0	0	0	0	0	0	0	0		0	0	0		0	0	0		0	0	0	0	0	0	0	0	0		0	0	0	0		0	0	0	0	0
	OUTSIDE
		Occurrence					Integrin-B3-WT-mEos2+Pxn-GFP																			Integrin-B3-Y747A-mEos2+Pxn-GFP																			Integrin-B3-Y759A-mEos2+Pxn-GFP
	Log D (µm2.s-1)	Integrin-B3-WT-mEos2	Integrin-B3-Y747A-mEos2	Integrin-B3-Y759A-mEos2			S2C2	S4C1	S4C2		S1C2	S1C4	S1C5	S1C6	S4C1	S4C2	S4C3	S4C4	S6C2	S6C3		S1C1	S1C2	S1C3		S3C3	S6C2	S6C3		S2C1	S2C2	S2C3	S2C4	S2C6	S7C1	S7C2	S7C3	S7C4		S2C1	S2C2	S2C3	S2C4		S1C2	S1C4	S5C1	S5C2	S5C3
	-6	0.227739	0.165928	0.198413		-6	0.167247	0.265363	0.282772		0.278772	0.214425	0.236667	0.200215	0.26158	0.225037	0.172805	0.174797	0.348837	0.272358		0.204755	0.15654	0.181658		0.212684	0.239307	0.214684		0.0683857	0.171011	0.128446	0.117512	0.14838	0.178914	0.193333	0.187826	0.216028		0.172631	0.112069	0.143366	0.150271		0.145548	0.241935	0.302703	0.264439	0.171408
	-5.8	0.000127033	0	0		-5.8	0	0	0		0	0	0	0	0	0	0	0	0	0.00203252		0	0	0		0	0	0		0	0	0	0	0	0	0	0	0		0	0	0	0		0	0	0	0	0
	-5.6	0	0	0.000116311		-5.6	0	0	0		0	0	0	0	0	0	0	0	0	0		0	0	0		0	0	0		0	0	0	0	0	0	0	0	0		0	0	0	0		0	0	0	0	0
	-5.4	4.79294e-05	5.32303e-05	0.00030049		-5.4	0	0	0		0	0	0	0	0	0	0	0	0	0		0.000766871	0	0		0	0.000180473	0		0	0	0	0	0	0	0	0	0		0.000483559	0	0.000187652	0		0	0	0.00108108	0	0.000182349
	-5.2	6.72766e-05	0.000207502	5.28622e-05		-5.2	0	0	0		0	0	0	0.00107643	0	0	0	0	0	0		0	0	0		0	0	0.000327761		0	0	0.00125313	0	0	0	0	0.00173913	0		0	0	0	0		0	0	0	0	0
	-5	0.00028122	0.000561955	0.000150825		-5	0	0	0		0	0	0.00166667	0	0	0	0.00283286	0	0	0		0	0	0		0.000773395	0.000541419	0.000327761		0	0	0.000626566	0	0	0.00479233	0	0	0.00174216		0	0	0.000187652	0		0	0	0	0.00165017	0.000182349
	-4.8	0.000348956	0.000283975	0.000254299		-4.8	0	0	0		0.00255754	0.00194932	0	0.00107643	0	0	0	0	0	0		0	0	0		0	0.000541419	0.000327761		0.00112108	0	0.000626566	0	0	0	0	0.00173913	0		0	0	0.000187652	0		0	0	0	0	0.000729395
	-4.6	0.00109448	0.000560693	0.00029433		-4.6	0	0	0		0	0.00194932	0.00166667	0.00107643	0.0027248	0.00298063	0.00283286	0	0	0.00203252		0.00153374	0.000714796	0		0	0.00108284	0.000983284		0.00112108	0.00104275	0.00125313	0	0	0	0.00166667	0	0.00087108		0	0	0.000562957	0.000387297		0	0	0.00108108	0.000825083	0.000547046
	-4.4	0.00184807	0.000535283	0.00140221		-4.4	0.00348432	0.0027933	0		0	0	0.00166667	0.00322928	0	0.00447094	0.00283286	0	0.00581395	0.00203252		0.000766871	0.000714796	0.00176367		0	0.000721891	0.000655523		0	0	0.000626566	0	0	0	0	0.00173913	0.00174216		0.000967118	0	0.000562957	0.00154919		0.00342466	0	0.00216216	0.00123762	0.000547046
	-4.2	0.00122722	0.00170675	0.00131517		-4.2	0.00348432	0.0027933	0		0.00255754	0.00584795	0	0	0	0.00149031	0	0	0	0.00203252		0	0.00142959	0		0.00154679	0.00162426	0.000655523		0.00112108	0.00312826	0.0018797	0	0.00417973	0	0.00333333	0.00521739	0.00261324		0.000483559	0	0.00075061	0.000774593		0.00342466	0	0	0.00165017	0.00127644
	-4	0.00412631	0.00200024	0.00242532		-4	0.010453	0.0027933	0.00374532		0.00511509	0	0.00666667	0.00430571	0.00544959	0.00745156	0	0.00813008	0.00581395	0.00203252		0.00230061	0	0.00176367		0.00232019	0.00288757	0.00131105		0.00112108	0.00104275	0.00125313	0	0.00104493	0.00319489	0.005	0.00173913	0.00522648		0.00193424	0.00107759	0.00168887	0.00116189		0.00171233	0.00179211	0.00108108	0.000412541	0.00237053
	-3.8	0.00694156	0.00406636	0.00468237		-3.8	0.00348432	0.00558659	0.00187266		0.00511509	0.00779727	0.00666667	0.00753498	0.0108992	0.00596125	0.00566572	0.0162602	0.0116279	0.00813008		0.00383436	0.00357398	0.00705467		0.00309358	0.00433135	0.0042609		0.00224215	0.00417101	0.00501253	0.00230415	0.0031348	0.00798722	0.00833333	0.00521739	0.00261324		0.00435203	0.00323276	0.00206418	0.00271108		0.00171233	0.00716846	0.00432432	0.00412541	0.00528811
	-3.6	0.00802162	0.0054485	0.00642787		-3.6	0.00696864	0.0027933	0.00374532		0.0179028	0.0155945	0.015	0.0107643	0.0027248	0.00745156	0.00283286	0.00406504	0.0116279	0.0142276		0.00306748	0.00428878	0.00529101		0.00309358	0.00721891	0.00721075		0.00112108	0.00834202	0.00438596	0.00460829	0.00940439	0.00479233	0.00666667	0.00695652	0.00696864		0.00580271	0.00107759	0.00487896	0.00464756		0.00856164	0.00716846	0.00972973	0.00990099	0.00565281
	-3.4	0.0135573	0.010649	0.013464		-3.4	0.00348432	0.00558659	0.00749064		0.0179028	0.00974659	0.0266667	0.0107643	0.0163488	0.0193741	0.00849858	0.00813008	0.0232558	0.0264228		0.0130368	0.00786276	0.0123457		0.00773395	0.013355	0.00721075		0.00896861	0.0145985	0.0125313	0.00460829	0.00835946	0.0159744	0.015	0.026087	0.00958188		0.00628627	0.00538793	0.00656784	0.00813323		0.00856164	0.0143369	0.0162162	0.0119637	0.00820569
	-3.2	0.0220927	0.0157424	0.0172359		-3.2	0.0139373	0.0111732	0.011236		0.0383632	0.0233918	0.035	0.022605	0.0163488	0.0193741	0.0169972	0.0447154	0.0319767	0.0325203		0.00920245	0.0142959	0.0123457		0.0154679	0.0207544	0.0140937		0.00560538	0.0208551	0.0137845	0.00921659	0.0125392	0.0207668	0.0166667	0.0295652	0.0191638		0.012089	0.0140086	0.0121974	0.0151046		0.0188356	0.0197133	0.0140541	0.0202145	0.0189643
	-3	0.0374376	0.0250716	0.0246448		-3	0.00696864	0.0335196	0.0205993		0.0460358	0.037037	0.0183333	0.0301399	0.0599455	0.0417288	0.0566572	0.0528455	0.0610465	0.0528455		0.023773	0.0293066	0.0282187		0.0123743	0.0274319	0.0199934		0.00784753	0.0364963	0.0294486	0.0322581	0.0282132	0.0255591	0.0466667	0.0208696	0.0383275		0.0212766	0.0118534	0.0204541	0.0220759		0.0222603	0.0125448	0.0194595	0.0301155	0.0271699
	-2.8	0.0407147	0.0300017	0.0345502		-2.8	0.0209059	0.0223464	0.0449438		0.0613811	0.0350877	0.05	0.0376749	0.0435967	0.0506706	0.0339943	0.0447154	0.0552326	0.0630081		0.0322086	0.0221587	0.0335097		0.0232019	0.0398845	0.0291708		0.0168161	0.0281543	0.0238095	0.016129	0.0449321	0.0415335	0.04	0.0382609	0.043554		0.0261122	0.0150862	0.0262713	0.0271108		0.0205479	0.0322581	0.0335135	0.0457921	0.0330051
	-2.6	0.0488223	0.03929	0.0414963		-2.6	0.0243902	0.0307263	0.0318352		0.0920716	0.0662768	0.05	0.0462863	0.0544959	0.0551416	0.0396601	0.0365854	0.0552326	0.0873984		0.0260736	0.0250179	0.0599647		0.0378964	0.04963	0.0422812		0.0179372	0.0375391	0.0307018	0.0368664	0.030303	0.0447284	0.0466667	0.0782609	0.0557491		0.0333656	0.0280172	0.0296491	0.0290473		0.0410959	0.0394265	0.0475676	0.054868	0.0320934
	-2.4	0.0493837	0.0401339	0.0429165		-2.4	0.0383275	0.0726257	0.0580524		0.0588235	0.0545809	0.0583333	0.0527449	0.0817439	0.0417288	0.0283286	0.0487805	0.0494186	0.046748		0.0352761	0.0328806	0.031746		0.0409899	0.0550442	0.0468699		0.0257848	0.0396246	0.0288221	0.0276498	0.0438871	0.0415335	0.0483333	0.0434783	0.0609756		0.0367505	0.0226293	0.0367799	0.0429899		0.0359589	0.0537634	0.0454054	0.0482673	0.0384756
	-2.2	0.0509244	0.0358935	0.0379672		-2.2	0.0348432	0.047486	0.0636704		0.0664962	0.0643275	0.0616667	0.0688913	0.0708447	0.0536513	0.0311615	0.0365854	0.0610465	0.0406504		0.0322086	0.0371694	0.0440917		0.0417633	0.043133	0.0501475		0.0246637	0.0333681	0.0325815	0.0253456	0.0365726	0.0383387	0.035	0.0486957	0.0383275		0.0391683	0.0226293	0.0339651	0.0305964		0.0428082	0.0322581	0.0464865	0.0511551	0.0326404
	-2	0.0371889	0.0316123	0.0312773		-2	0.0313589	0.0363128	0.0262172		0.0818414	0.0545809	0.05	0.050592	0.0354223	0.023845	0.0283286	0.0325203	0.0174419	0.0386179		0.0360429	0.0307362	0.021164		0.0394432	0.0355531	0.0390036		0.0325112	0.0385819	0.0275689	0.0299539	0.0292581	0.0239617	0.0283333	0.0417391	0.0296167		0.0314313	0.0280172	0.0275849	0.0232378		0.0445205	0.046595	0.0443243	0.0330033	0.0268053
	-1.8	0.0338168	0.0262257	0.0273303		-1.8	0.0313589	0.0223464	0.0468165		0.056266	0.0584795	0.0366667	0.0624327	0.0299728	0.0193741	0.0339943	0.0162602	0.0232558	0.0243902		0.0268405	0.031451	0.021164		0.025522	0.033207	0.0308096		0.0213004	0.0354536	0.0225564	0.016129	0.0282132	0.0319489	0.0216667	0.0313043	0.0287456		0.0212766	0.018319	0.0272096	0.0259489		0.0359589	0.0430108	0.0291892	0.029703	0.0258935
	-1.6	0.0299883	0.0336275	0.031227		-1.6	0.0243902	0.0446927	0.0318352		0.028133	0.0467836	0.0316667	0.0376749	0.0245232	0.0312966	0.0283286	0.0406504	0.0232558	0.0142276		0.0268405	0.0278771	0.0176367		0.033256	0.0378993	0.0314651		0.0280269	0.0250261	0.0338346	0.0322581	0.0261233	0.0463259	0.0533333	0.0330435	0.0426829		0.0265957	0.0204741	0.0328392	0.0348567		0.0342466	0.0412186	0.0324324	0.0338284	0.0291758
	-1.4	0.0340077	0.0406996	0.041397		-1.4	0.0348432	0.047486	0.0337079		0.0306905	0.0409357	0.03	0.0462863	0.0354223	0.0312966	0.0339943	0.0121951	0.0348837	0.0121951		0.0490798	0.0428878	0.0282187		0.0417633	0.0481862	0.0399869		0.0369955	0.0479666	0.0426065	0.0276498	0.0407524	0.0527157	0.0483333	0.0330435	0.0418118		0.0444874	0.0301724	0.0371552	0.0375678		0.0513699	0.0286738	0.0432432	0.0495049	0.0419402
	-1.2	0.0453819	0.0567659	0.0558542		-1.2	0.0418118	0.0530726	0.0430712		0.0511509	0.0409357	0.0433333	0.0322928	0.0490463	0.0417288	0.0368272	0.0406504	0.0465116	0.0447154		0.053681	0.0578985	0.0493827		0.058778	0.0624436	0.0527696		0.0504484	0.0469239	0.0532581	0.062212	0.0532915	0.0750799	0.05	0.0504348	0.0705575		0.053675	0.0420259	0.0636142	0.0627421		0.0462329	0.0716846	0.0378378	0.0577558	0.0568928
	-1	0.0673061	0.0885179	0.08491		-1	0.0801394	0.0865922	0.071161		0.028133	0.0467836	0.04	0.0742734	0.0572207	0.0834575	0.0934844	0.0569106	0.0552326	0.0670732		0.0843558	0.0850608	0.0670194		0.0982212	0.0815737	0.085218		0.0852018	0.0677789	0.0933584	0.0921659	0.0856844	0.107029	0.095	0.0904348	0.0792683		0.077853	0.0862069	0.0979546	0.0933385		0.0976027	0.0860215	0.0713514	0.0717822	0.0929978
	-0.8	0.0844	0.121244	0.111366		-0.8	0.097561	0.0782123	0.108614		0.0153453	0.0565302	0.07	0.0570506	0.0790191	0.0774963	0.144476	0.117886	0.0552326	0.0670732		0.0943252	0.12223	0.109347		0.121423	0.0873489	0.104228		0.149103	0.0990615	0.134085	0.163594	0.118077	0.129393	0.111667	0.0886957	0.106272		0.109768	0.137931	0.13905	0.140201		0.109589	0.0770609	0.0854054	0.0676568	0.136214
	-0.6	0.0868894	0.127435	0.11036		-0.6	0.160279	0.0782123	0.0636704		0.0153453	0.0740741	0.085	0.0785791	0.0463215	0.0864382	0.127479	0.138211	0.0203488	0.050813		0.119632	0.132952	0.112875		0.117556	0.0667749	0.104556		0.214126	0.133472	0.162907	0.177419	0.145246	0.0766773	0.095	0.0817391	0.0714286		0.148453	0.15194	0.150685	0.140976		0.138699	0.0824373	0.0627027	0.0660066	0.131838
	-0.4	0.0518712	0.0763702	0.0570415		-0.4	0.121951	0.0391061	0.0337079		0	0.0389864	0.0266667	0.0462863	0.0108992	0.0640835	0.0623229	0.0650407	0.00290698	0.0203252		0.0881902	0.103645	0.10582		0.0525909	0.0321242	0.056375		0.170404	0.084463	0.0971178	0.103687	0.0909091	0.0239617	0.025	0.0521739	0.0209059		0.0967118	0.15194	0.0810659	0.0824942		0.0633562	0.0537634	0.0367568	0.0334158	0.0616338
	-0.2	0.0124038	0.0172055	0.0184294		-0.2	0.0348432	0.0027933	0.0093633		0	0.00389864	0.0133333	0.0129171	0.00544959	0.00447094	0.00566572	0.00406504	0	0.00203252		0.0283742	0.0271623	0.0440917		0.00850735	0.00649702	0.0140937		0.0280269	0.0198123	0.014411	0.0184332	0.0114943	0.00479233	0.00333333	0	0.00522648		0.0256286	0.0732759	0.0204541	0.0213013		0.0222603	0.00537634	0.0108108	0.00866337	0.0158643
	0	0.00187506	0.00189995	0.00209459		0	0.00348432	0.00558659	0.00187266		0	0	0.00333333	0.00215285	0	0	0	0	0	0.00406504		0.00383436	0.00214439	0.00352734		0	0.000721891	0.000983284		0	0.00208551	0.00125313	0	0	0	0	0	0		0.00241779	0.0204741	0.00168887	0.000774593		0	0.00179211	0.00108108	0.00123762	0.00200584
	0.2	6.72766e-05	9.08057e-05	0.000336538		0.2	0	0	0		0	0	0	0.00107643	0	0	0	0	0	0		0	0	0		0	0	0		0	0	0	0	0	0	0	0	0		0	0.00107759	0.000375305	0		0	0	0	0.000412541	0
	0.4	0	0	0		0.4	0	0	0		0	0	0	0	0	0	0	0	0	0		0	0	0		0	0	0		0	0	0	0	0	0	0	0	0		0	0	0	0		0	0	0	0	0
	0.6	0	0	0		0.6	0	0	0		0	0	0	0	0	0	0	0	0	0		0	0	0		0	0	0		0	0	0	0	0	0	0	0	0		0	0	0	0		0	0	0	0	0
	0.8	0	0	0		0.8	0	0	0		0	0	0	0	0	0	0	0	0	0		0	0	0		0	0	0		0	0	0	0	0	0	0	0	0		0	0	0	0		0	0	0	0	0
	1	0	0	0		1	0	0	0		0	0	0	0	0	0	0	0	0	0		0	0	0		0	0	0		0	0	0	0	0	0	0	0	0		0	0	0	0		0	0	0	0	0
[truncated: 15 more columns]

## Sheet: Fig. 1g
			Fraction					gg24							gg25						gg26							gg24						gg25									gg26
			B1-Integrin-WT-mEos2	B1-Integrin-Y783A-mEos2	B1-Integrin-Y795A-mEos2			s1c1	s1c2	s1c3	s1c4	s1c5	s1c6		s1c1	s1c2	s1c3	s1c4	s1c5		s1c1	s1c2	s1c3	s1c4	s1c5	s1c6		s2c1	s2c2	s2c3	s2c4	s2c5		s2c1	s2c2	s2c3	s2c4	s2c5					s2c1	s2c2	s2c3	s2c4	s2c5	s2c6
INSIDE		immo	0.716585	0.411461	0.478851			0.74593	0.77747	0.78894	0.75444	0.7027	0.759		0.57984	0.65193	0.72575	0.69903	0.73289		0.65233	0.69403	0.64028	0.81795	0.68652	0.77292		0.50127	0.37363	0.38054	0.48916	0.45646		0.40656	0.33459	0.41807	0.31737	0.55535					0.37066	0.32941	0.33883	0.43644	0.41908	0.45595
		conf	0.112306	0.225624	0.205115			0.099341	0.11822	0.085779	0.093889	0.10405	0.13299		0.15194	0.11326	0.1006	0.10583	0.12316		0.13083	0.12687	0.13516	0.073989	0.11473	0.098572		0.1883	0.26648	0.23462	0.21274	0.20796		0.22397	0.26692	0.20964	0.23666	0.15498					0.25097	0.26912	0.27473	0.20763	0.19932	0.20595
		diff	0.171107	0.362917	0.316035			0.15473	0.10431	0.12528	0.15167	0.19324	0.10801		0.26822	0.23481	0.17365	0.19515	0.14394		0.21683	0.1791	0.22456	0.10806	0.19875	0.12851		0.31043	0.35989	0.38484	0.2981	0.33559		0.36947	0.3985	0.37229	0.44596	0.28967					0.37838	0.40147	0.38645	0.35593	0.3816	0.3381
			Fraction					gg24							gg25						gg26							gg24						gg25									gg26
INSIDE	+ Mn2+		B1-Integrin-WT-mEos2 + Mn2+	B1-Integrin-Y783A-mEos2+ Mn2+	B1-Integrin-Y795A-mEos2+ Mn2+			s4c1	s4c2	s4c3	s4c4	s4c5			s4c1	s4c2	s4c3	s4c4	s4c5		s4c1	s4c2	s4c3	s4c4	s4c5			s5c1	s5c2	s5c3	s5c4	s5c5		s5c1	s5c2	s5c3	s5c4	s5c5	s5c6	s5c7	s5c8		s5c1	s5c2	s5c3	s5c5	s5c6	s5c7	s5c8
		immo	0.834189	0.680235	0.603291			0.82455	0.88752	0.8873	0.85463	0.75468			0.85039	0.8551	0.87467	0.79703	0.79112		0.83847	0.88717	0.78099	0.79896	0.83025			0.68771	0.79562	0.61747	0.83758	0.6796		0.61219	0.70513	0.44068	0.77358	0.79809	0.69609	0.71687	0.73224		0.7283	0.59836	0.69714	0.66667	0.57732	0.53252	0.71154
		conf	0.0711601	0.121076	0.148179			0.075034	0.035439	0.045649	0.055911	0.1185			0.071367	0.068166	0.053333	0.075241	0.072304		0.056006	0.044248	0.11777	0.10444	0.073993			0.13123	0.065693	0.1491	0.070064	0.13212		0.14079	0.10256	0.19774	0.080189	0.077093	0.11143	0.10843	0.10474		0.1	0.13525	0.14286	0.12381	0.14777	0.17886	0.12179
		diff	0.0946513	0.198688	0.248531			0.10041	0.077042	0.067047	0.089457	0.12682			0.078246	0.076731	0.072	0.12773	0.13658		0.10552	0.068584	0.10124	0.096606	0.095756			0.18106	0.13869	0.23343	0.092357	0.18827		0.24701	0.19231	0.36158	0.14623	0.12482	0.19247	0.1747	0.16302		0.1717	0.26639	0.16	0.20952	0.27491	0.28862	0.16667
			Fraction					gg24							gg25						gg26							gg24						gg25									gg26
			B1-Integrin-WT-mEos2	B1-Integrin-Y783A-mEos2	B1-Integrin-Y795A-mEos2			s1c1	s1c2	s1c3	s1c4	s1c5	s1c6		s1c1	s1c2	s1c3	s1c4	s1c5		s1c1	s1c2	s1c3	s1c4	s1c5	s1c6		s2c1	s2c2	s2c3	s2c4	s2c5		s2c1	s2c2	s2c3	s2c4	s2c5					s2c1	s2c2	s2c3	s2c4	s2c5	s2c6
OUTSIDE		immo	0.316134	0.190897	0.194216			0.38604	0.45415	0.35604	0.3863	0.30471	0.46528		0.1386	0.18565	0.18049	0.24358	0.34402		0.31437	0.26326	0.28823	0.37634	0.26471	0.42251		0.17792	0.16299	0.16846	0.19813	0.28868		0.15914	0.15722	0.14899	0.15198	0.25392					0.18719	0.10112	0.2454	0.1975	0.23633	0.21938
		conf	0.200429	0.228311	0.255117			0.1713	0.18239	0.2151	0.16399	0.18823	0.18611		0.23384	0.22972	0.19371	0.21889	0.21368		0.20602	0.20297	0.18564	0.1675	0.2422	0.20601		0.2244	0.22593	0.21892	0.23606	0.22842		0.2059	0.26578	0.24274	0.23421	0.23485					0.23733	0.23419	0.23678	0.21764	0.19568	0.21415
		diff	0.483435	0.580793	0.550669			0.44265	0.36345	0.42886	0.44971	0.50705	0.34861		0.62756	0.58463	0.6258	0.53752	0.44231		0.47961	0.53376	0.52613	0.45616	0.4931	0.37148		0.59768	0.61108	0.61261	0.56581	0.4829		0.63496	0.57701	0.60827	0.61381	0.51123					0.57549	0.6647	0.51782	0.58486	0.56798	0.56647
			Fraction					gg24							gg25						gg26							gg24						gg25									gg26
OUTSIDE	+ Mn2+		B1-Integrin-WT-mEos2 + Mn2+	B1-Integrin-Y783A-mEos2+ Mn2+	B1-Integrin-Y795A-mEos2+ Mn2+			s4c1	s4c2	s4c3	s4c4	s4c5			s4c1	s4c2	s4c3	s4c4	s4c5		s4c1	s4c2	s4c3	s4c4	s4c5			s5c1	s5c2	s5c3	s5c4	s5c5		s5c1	s5c2	s5c3	s5c4	s5c5	s5c6	s5c7	s5c8		s5c1	s5c2	s5c3	s5c5	s5c6	s5c7	s5c8
		immo	0.586721	0.514776	0.3684			0.5343	0.76376	0.75481	0.57638	0.57773			0.52285	0.62917	0.72948	0.45119	0.45242		0.57299	0.6509	0.52407	0.52958	0.53119			0.49602	0.68636	0.50718	0.68342	0.55584		0.3258	0.57338	0.23894	0.46592	0.48147	0.46142	0.55962	0.62166		0.51895	0.48996	0.57215	0.53576	0.4762	0.53693	0.50854
		conf	0.134041	0.150794	0.211336			0.1361	0.075308	0.072921	0.10644	0.16			0.13925	0.13054	0.090173	0.13815	0.15224		0.1328	0.13272	0.20863	0.17981	0.15553			0.14479	0.089936	0.14808	0.10793	0.14983		0.20043	0.10751	0.20793	0.1493	0.18259	0.14981	0.13846	0.15893		0.16912	0.14915	0.14218	0.13927	0.16388	0.1532	0.16356
		diff	0.279238	0.334432	0.420265			0.32959	0.16093	0.17227	0.31719	0.26227			0.3379	0.24029	0.18035	0.41067	0.39535		0.29421	0.21638	0.26729	0.2906	0.31328			0.35918	0.22371	0.34475	0.20865	0.29433		0.47377	0.31911	0.55313	0.38479	0.33594	0.38878	0.30192	0.21941		0.31193	0.36089	0.28568	0.32497	0.35992	0.30987	0.32791

## Sheet: Fig. 1h
			Fraction					Integrin-B3-WT-mEos2+Pxn-GFP															palmot72				Integrin-B3-Y747A-mEos2+Pxn-GFP																			Integrin-B3-Y759A-mEos2+Pxn-GFP
			Integrin-B3-WT-mEos2	Integrin-B3-Y747A-mEos2	Integrin-B3-Y759A-mEos2			S2C2	S4C1	S4C2		S1C2	S1C4	S1C5	S1C6	S4C1	S4C2	S4C3	S4C4	S6C2	S6C3		S1C1	S1C2	S1C3		S3C3	S6C2	S6C3		S2C1	S2C2	S2C3	S2C4	S2C6	S7C1	S7C2	S7C3	S7C4		S2C1	S2C2	S2C3	S2C4		S1C2	S1C4	S5C1	S5C2
INSIDE		immo	0.616651	0.461047	0.570309			0.56777	0.6058	0.65152		0.67769	0.46939	0.61501	0.52997	0.62888	0.65502	0.69723	0.63636	0.69161	0.673		0.56245	0.60618	0.59854		0.42356	0.57475	0.55658		0.3297	0.53636	0.33898	0.28889	0.45152	0.52899	0.54211	0.59619	0.57201		0.46175	0.39823	0.41259	0.36454		0.53731	0.64375	0.56843	0.60542
		conf	0.202358	0.195348	0.183546			0.25575	0.21697	0.23485		0.23967	0.19388	0.2276	0.29453	0.20807	0.17205	0.15225	0.16364	0.15986	0.14247		0.24264	0.16744	0.16606		0.23308	0.189	0.18224		0.18256	0.2	0.23729	0.18889	0.20303	0.12319	0.18947	0.17548	0.15822		0.20092	0.20733	0.2314	0.22347		0.29552	0.2125	0.21192	0.15964
		diff	0.180989	0.343606	0.246144			0.17647	0.17723	0.11364		0.082645	0.33673	0.15738	0.1755	0.16304	0.17293	0.15052	0.2	0.14853	0.18453		0.19491	0.22637	0.2354		0.34336	0.23625	0.26118		0.48774	0.26364	0.42373	0.52222	0.34545	0.34783	0.26842	0.22833	0.26978		0.33733	0.39444	0.35601	0.41199		0.16716	0.14375	0.21965	0.23494
			Fraction					Integrin-B3-WT-mEos2+Pxn-GFP																			Integrin-B3-Y747A-mEos2+Pxn-GFP																			Integrin-B3-Y759A-mEos2+Pxn-GFP
INSIDE	+ Mn2+		Integrin-B3-WT-mEos2+Mn2+	Integrin-B3-Y747A-mEos2 + Mn2+	Integrin-B3-Y759A-mEos2 + Mn2+			s2c1	s2c3			s7c1		s2c2	s2c3		s2c1	s2c2	s2c3	s2c4	s2c5	s2c6	s2c7	s2c8			s5c1	s5c2	s5c3	s5c4	s5c5		S3C2	S3C3	S3C4	S5C2	S5C3									s4c1	s4c2	s4c3	s4c4
		immo	0.826788	0.801979	0.803578			0.74376	0.79083			0.76023		0.77566	0.75446		0.85907	0.87377	0.84314	0.87348	0.87219	0.87055	0.86987	0.86123			0.78949	0.79649	0.75261	0.80462	0.72081		0.88052	0.80083	0.84256	0.8123	0.81956									0.80922	0.81185	0.83758	0.8001
		conf	0.109718	0.120994	0.131164			0.14143	0.10673			0.127		0.16348	0.16417		0.088083	0.089191	0.12157	0.078788	0.083384	0.089536	0.081067	0.091905			0.11825	0.10877	0.12079	0.084393	0.11341		0.096104	0.15353	0.13355	0.14494	0.1362									0.08638	0.10168	0.072187	0.093492
		diff	0.0634949	0.0770263	0.065255			0.11481	0.10244			0.11277		0.060859	0.08137		0.05285	0.037037	0.035294	0.047727	0.044431	0.039914	0.049067	0.046865			0.092259	0.094737	0.1266	0.11098	0.16579		0.023377	0.045643	0.023887	0.042753	0.044237									0.1044	0.086469	0.090234	0.1064
			Fraction					Integrin-B3-WT-mEos2+Pxn-GFP															palmot72				Integrin-B3-Y747A-mEos2+Pxn-GFP																			Integrin-B3-Y759A-mEos2+Pxn-GFP
			Integrin-B3-WT-mEos2	Integrin-B3-Y747A-mEos2	Integrin-B3-Y759A-mEos2			S2C2	S4C1	S4C2		S1C2	S1C4	S1C5	S1C6	S4C1	S4C2	S4C3	S4C4	S6C2	S6C3		S1C1	S1C2	S1C3		S3C3	S6C2	S6C3		S2C1	S2C2	S2C3	S2C4	S2C6	S7C1	S7C2	S7C3	S7C4		S2C1	S2C2	S2C3	S2C4		S1C2	S1C4	S5C1	S5C2
OUTSIDE		immo	0.490411	0.362639	0.410372			0.32056	0.48324	0.49625		0.66496	0.50487	0.53667	0.46502	0.60218	0.5082	0.3881	0.45528	0.69186	0.63618		0.37577	0.32237	0.39506		0.38283	0.488	0.41626		0.17489	0.38582	0.30263	0.26728	0.3605	0.41214	0.455	0.47304	0.48345		0.34188	0.2306	0.30606	0.32184		0.34247	0.45161	0.52649	0.52475
		conf	0.193255	0.20061	0.207692			0.23345	0.22067	0.22097		0.18159	0.18519	0.22667	0.26911	0.17439	0.18033	0.18414	0.12195	0.11337	0.11179		0.22699	0.23159	0.20988		0.2529	0.18426	0.21665		0.21525	0.19082	0.20301	0.19355	0.19436	0.16773	0.165	0.17565	0.14286		0.2118	0.21983	0.22706	0.24903		0.27055	0.2491	0.19459	0.18317
		diff	0.316334	0.436751	0.381936			0.44599	0.29609	0.28277		0.15345	0.30994	0.23667	0.26588	0.22343	0.31148	0.42776	0.42276	0.19477	0.25203		0.39724	0.44603	0.39506		0.36427	0.32774	0.36709		0.60987	0.42336	0.49436	0.53917	0.44514	0.42013	0.38	0.3513	0.37369		0.44632	0.54957	0.46688	0.42912		0.38699	0.29928	0.27892	0.29208
			Fraction					Integrin-B3-WT-mEos2+Pxn-GFP																			Integrin-B3-Y747A-mEos2+Pxn-GFP																			Integrin-B3-Y759A-mEos2+Pxn-GFP
OUTSIDE	+ Mn2+		Integrin-B3-WT-mEos2+Mn2+	Integrin-B3-Y747A-mEos2 + Mn2+	Integrin-B3-Y759A-mEos2 + Mn2+			s2c1	s2c3			s7c1		s2c2	s2c3		s2c1	s2c2	s2c3	s2c4	s2c5	s2c6	s2c7	s2c8			s5c1	s5c2	s5c3	s5c4	s5c5		S3C2	S3C3	S3C4	S5C2	S5C3									s4c1	s4c2	s4c3	s4c4
		immo	0.769742	0.745358	0.760652			0.81342	0.68562			0.81505		0.80438	0.78898		0.65956	0.80492	0.82407	0.74198	0.77375	0.84357	0.6757	0.77565			0.76963	0.71854	0.72321	0.76537	0.62676		0.81028	0.75739	0.79154	0.76471	0.72615									0.83707	0.78523	0.76394	0.70702
		conf	0.113349	0.151892	0.151641			0.11111	0.10502			0.10538		0.11017	0.11197		0.1411	0.077329	0.10979	0.12402	0.12608	0.094298	0.14597	0.1113			0.12978	0.16629	0.1204	0.099148	0.14085		0.14493	0.18387	0.17144	0.16618	0.19603									0.090347	0.13647	0.11896	0.13467
		diff	0.116908	0.102753	0.0877081			0.075472	0.20936			0.07957		0.085452	0.099053		0.19934	0.11775	0.066138	0.134	0.10017	0.062135	0.17833	0.11304			0.10059	0.11518	0.15639	0.13549	0.23239		0.044796	0.058742	0.037016	0.069118	0.077815									0.072587	0.0783	0.1171	0.15831
[truncated: 16 more columns]

## Sheet: Fig. 1l
		Immobilisation time inside Fas (s)				Immobilisation time inside Fas (s)
		B1-Integrin-WT-mEos2	B1-Integrin-Y783A-mEos2	B1-Integrin-Y795A-mEos2		Integrin-B3-WT-mEos2	Integrin-B3-Y747A-mEos2	Integrin-B3-Y759A-mEos2			B1-Integrin-WT-mEos2	B1-Integrin-Y783A-mEos2	B1-Integrin-Y795A-mEos2
		20	13.5	1		52	5	9		Number of cells	3	6	6
		22.5	7	0.5		18.5	2.5	59.5		Number of events	296	272	229
		11.5	1	1.5		19.5	33	12		Mean	22.2872	15.2812	10.8122
		22	19.5	3.5		68	2	29.5		SEM	1.62104	1.72274	1.11661
		8.5	1	0.5		4	22.5	45.5		Median	12	5.25	5
		19	13	1.5		9.5	1.5	12.5
		5	4	0.5		6	37	5
		13	27.5	3.5		8.5	85	1.5			Integrin-B3-WT-mEos2	Integrin-B3-Y747A-mEos2	Integrin-B3-Y759A-mEos2
		46.5	11	6		19	37.5	10.5		Number of cells	6	5	5
		18	4	1.5		1	3	213.5		Number of events	557	464	496
		12.5	115	6.5		58	15.5	6		Mean	40.9937	31.0539	32.9728
		36.5	9	3.5		49.5	14.5	88		SEM	1.92499	1.78838	1.84938
		46	47.5	1		7.5	24	92		Median	25	19	20
		26	4	5		58	18	4.5
		43.5	8	8.5		148.5	4.5	45.5
		18.5	19	12		11.5	20	24.5
		11	14.5	19.5		74.5	19	23.5
		24.5	3	18		63.5	64	6
		14.5	2	2.5		4	52.5	7.5
		4.5	4.5	3.5		77	5	21.5
		4	3	15		0.5	1	25
		18.5	30.5	1.5		127	12.5	21
		12	3	0.5		5	37.5	22.5
		10	4	6.5		29.5	31.5	7.5
		25.5	3	83		45	69	23
		20	16	20.5		1.5	3	4.5
		12.5	16	10.5		2.5	11.5	31
		3.5	12.5	1		14	66	62.5
		14	5	4.5		15.5	4.5	2
		22	14	1		29.5	3	30
		17.5	7.5	14.5		3	151	40.5
		28	10	3.5		50	137	4
		29.5	2.5	18		4.5	117	14
		34.5	4.5	58		0.5	10	11.5
		13.5	11.5	7		1.5	55.5	58
		17	21.5	7		47	12	32
		11.5	68.5	1.5		116	100	63.5
		32.5	6	1		34.5	12.5	3
		29.5	9	13.5		2.5	11	44
		6	12.5	2		1	49	0.5
		7	1	5		75.5	22.5	2.5
		3	0.5	4		37	37.5	11.5
		4.5	1	2		21	5	27.5
		11.5	1.5	3.5		11.5	9	57.5
		6	24	8		26	75.5	21
		3.5	1.5	0.5		1	3	37
		63.5	10	2.5		54	14.5	34.5
		6	0.5	9.5		28.5	1.5	58.5
		12	1	59.5		75	0.5	66.5
		19.5	39	26		15.5	4	120.5
		24.5	74	13		8.5	20.5	30
		55	2	24.5		0.5	26	4
		5	1	8.5		52.5	0.5	6.5
		4.5	0.5	15		33.5	5.5	11
		19	0.5	18.5		30	26	5.5
		15	3	6.5		13.5	27	42
		10.5	1	0.5		134	37	25
		7	2.5	13		29	22.5	121
		24	0.5	14.5		14	184	1.5
		34	0.5	0.5		5	5.5	1
		2	1.5	1		41	13	9.5
		1	4	1.5		7.5	8	43
		3	11	2		5.5	71.5	86.5
		4	1	10		69	4	8
		2.5	5	1		16.5	46.5	2.5
		2.5	2.5	2		37.5	5.5	2
		82	122.5	1		4.5	73	18
		23.5	93	7.5		16.5	33.5	56.5
		151	4.5	6		3.5	124.5	73.5
		6	13	2.5		18.5	54.5	42.5
		95	21.5	1.5		113.5	76.5	60
		7.5	23	4		56	3.5	3
		3.5	6.5	11.5		13.5	18	29
		1.5	0.5	17		1.5	11	37
		15	4.5	34		50.5	2	3.5
		4	6	2.5		10	8.5	16
		32.5	4	19		15.5	25	25
		21	1.5	0.5		32.5	17.5	30
		30	76	10.5		30	9	1
		30	1.5	0.5		1	134.5	275
		4.5	0.5	0.5		64.5	21	223.5
		11	5.5	5.5		28	6.5	56.5
		8.5	9	68.5		1	19	17.5
		34.5	1.5	2		46.5	181.5	38.5
		26	0.5	0.5		3.5	1.5	18.5
		10	1	44		59	1	155
		36	1.5	2		5	17.5	58.5
		39.5	30	1		2	22.5	6.5
		8.5	0.5	6.5		6	2.5	50
		0.5	22	1.5		20.5	8	21
		6.5	1	0.5		20	32.5	7
		1	0.5	0.5		3	24	5
		11.5	30	1		33.5	90	2.5
		29	7.5	10.5		46.5	11.5	36
		69	0.5	5		10.5	1.5	34.5
		52	1	1.5		14	26.5	17
		17.5	0.5	0.5		180	3	7
		25	1	0.5		12.5	0.5	165
		47.5	13	28		21.5	25.5	53.5
		51	19.5	6.5		18.5	0.5	19
		95	18	1.5		46	19	1
		9.5	4.5	5.5		51.5	33.5	5.5
		40.5	12.5	4.5		96	13	36.5
		17.5	1	0.5		159	3	1.5
		11.5	6	4.5		6	26.5	81
		8	1.5	42.5		3	8	11.5
		37.5	0.5	0.5		25.5	12.5	11
		124	6	41		10.5	32.5	2.5
		30	4.5	6		128.5	1	6.5
		110.5	1	9.5		25	163.5	3.5
		30	1	11.5		15.5	9	3
		16	6	0.5		12	2	41
		9	15.5	0.5		3.5	0.5	53
		10.5	1	0.5		1	25.5	0.5
		21.5	6.5	0.5		6.5	29	35.5
		1.5	1	0.5		75	23.5	24
		7.5	5.5	21.5		22	45	20
		24.5	8	23.5		13	7	1
		5	24	1		35.5	15	48.5
		13.5	5.5	3		186.5	64	8
		24.5	3	0.5		13.5	41	75
		3	1.5	0.5		49	1	13.5
		1	21	8.5		73.5	1	19
		138.5	2	14		151	30.5	11.5
		6.5	18.5	30		131	3	94.5
		127	3.5	0.5		25.5	77	89.5
		6	2	9		72.5	3	26
		8.5	3	10.5		216.5	22.5	2
		2.5	4	23		299.5	28	185.5
		7	8.5	1		129.5	20	0.5
		1	3.5	27		109	22	4.5
		6	1.5	3.5		46	16.5	21.5
		4.5	7.5	6.5		8.5	9.5	1
		13.5	1.5	1		7.5	73	24.5
		4	2.5	0.5		5	67.5	2.5
		7	14.5	1.5		4.5	65.5	18
		3.5	0.5	55.5		2.5	145.5	63.5
		55.5	0.5	25.5		3.5	2	6.5
		16	4	0.5		57	0.5	13
		4	0.5	1		104.5	0.5	6.5
		0.5	0.5	5.5		6.5	1.5	43.5
		156.5	2	1		17.5	2.5	60
		17.5	3	1		46	23	7.5
		56	59.5	10		37	65	67.5
		14.5	1.5	1		92	11.5	34.5
		41	2	0.5		11	0.5	83
		1	13.5	4		81	142.5	31.5
		27	1	21.5		66	1.5	2.5
		6	14.5	18.5		24.5	185.5	26
		16	17.5	2		100.5	6	3
		2.5	21	28		65.5	43.5	19
		51.5	8.5	53		12	58	19.5
		11	2.5	0.5		109.5	10	35
		4.5	1	2.5		18	6	22.5
		65.5	18.5	9.5		82	19	1
		10.5	5	5		47	51.5	24
		3	12.5	0.5		95.5	2	3
		2	10.5	8.5		1	44.5	49
		23	22.5	6		25	146.5	12
		22	89.5	23		2	59	57
		6.5	5	2.5		27	1.5	190
		8	11.5	13		103.5	82.5	56.5
		31	20.5	13.5		66	44.5	3
		6.5	2.5	34.5		44	8	22
		7	76	2.5		9.5	76	151
		2.5	0.5	2		26	42	44
		1.5	0.5	11.5		62.5	45.5	13
		29.5	1.5	2		53	82	11.5
		6	0.5	5		105	10.5	23
		5.5	0.5	43		21.5	18	3.5
		83.5	0.5	0.5		8	5	1.5
		4	4	26		14.5	4	58.5
		5	4.5	2.5		0.5	0.5	20.5
		26.5	1.5	0.5		16	0.5	8
		12.5	14	3.5		16	19	1
		23	8	33		7	15.5	42.5
		11	0.5	77.5		12	71	13
		14.5	2	6.5		118	57	40
		7.5	27	7		174.5	39.5	53
		13	11.5	2.5		9	0.5	11.5
		5.5	2.5	13		10.5	6.5	2
		22	0.5	31		105.5	104.5	23.5
		3	1.5	8		23	22.5	27.5
		1	2.5	14		10.5	80	1
		0.5	0.5	1		6.5	77	12
		2.5	14.5	6.5		7.5	40.5	3
		89	2	30.5		7	10	19
		20.5	14	3.5		75.5	10	22.5
		9.5	230	9		7	29.5	55
		29.5	18.5	18.5		76	51	1
		16.5	11	3		2.5	1	18.5
		1	44.5	1		0.5	20	28.5
		2	52	0.5		83	67	2.5
		9.5	2	5		46	36.5	5.5
		26	0.5	31		0.5	1	24
		5	21	102.5		1	4	41.5
		15.5	1.5	7		125.5	2.5	10
		21	16	7		39	6.5	0.5
		0.5	0.5	38.5		112.5	42.5	40.5
		5.5	20.5	2		3	13.5	16.5
		45.5	2.5	9		2	26.5	158.5
		6	1.5	2		21.5	13.5	11
		12	21	38.5		40.5	32.5	35.5
		3	1.5	2.5		23.5	128.5	0.5
		8	12	126.5		47.5	67	24
		18.5	55	9		236.5	33.5	44.5
		23.5	17	10.5		80.5	56	1
		172.5	2.5	9		43	76.5	103.5
		7.5	94.5	4		87.5	36.5	2
		1.5	17	2		8	0.5	4
		6	0.5	8		4	20.5	103.5
		9.5	18	8		1	24	59.5
		14	4.5	4.5		107	43	25
		10.5	56	10.5		68	0.5	12
		4.5	1.5	6		1.5	57.5	20.5
		6.5	7	5		78.5	79.5	40.5
		3.5	23	12		9	72	36
		21	22.5	2		75	40.5	36
		69	2.5	2		50.5	11.5	2.5
		15	23.5	4.5		8.5	1.5	14.5
		18	14	3.5		43	132	11
		2	8	4.5		123.5	60.5	42
		9	0.5	6		4.5	3.5	41
		5	25.5	4.5		4	2	16.5
		69	7	4.5		4.5	108.5	46
		128	19.5	6		12	3	2
		6	2	14		13.5	1.5	46
		44	15	4		10.5	7.5	16.5
		17.5	9.5	4.5		4	16.5	2.5
		11	2			116.5	2	1.5
		9.5	2			16.5	0.5	6
		30.5	14.5			3	93.5	159
		2.5	100.5			27	42	14
		7.5	9.5			40	1.5	6.5
		8.5	84.5			8.5	24.5	1
		1	28.5			5	112	4.5
		6.5	3.5			54.5	49.5	7
		52.5	122			7	8.5	13.5
		5	5.5			1.5	6.5	7
		33.5	3			13.5	6.5	13.5
		5	1			26.5	12	12.5
		19.5	1			40	28	42.5
		3.5	54.5			70.5	38	1
		9.5	14			10	8.5	11.5
		3.5	13			60	30	22
		56.5	37.5			140	45	23
		62	34			50.5	88	14.5
		4.5	3.5			61.5	98	136
		8	3			8	14	40.5
		19	7			5	22	25.5
		10	18.5			32.5	22	78.5
		1	1.5			0.5	2	8
		7.5	19			12.5	21	10
		28.5	2.5			3	5.5	32
		97	51			107.5	7.5	50
		50.5	2			89.5	163	66.5
		4	126			152	8.5	16
		3	2			5.5	11.5	41.5
		8	48			100	56	43.5
		8.5	11			19.5	28	45
		68.5	5			52.5	1	56
		64.5	0.5			15	13	57
		25.5	6.5			23.5	5	179.5
		16	23			201.5	35	233
		4.5	7			6.5	28.5	71.5
		81.5	1			196	14.5	15.5
		4.5	0.5			38.5	5	38
		9.5	31.5			100.5	39	37
		25.5	19			21.5	0.5	3
		12	8.5			49	26	29.5
		79.5	217			27.5	62.5	2
		5	35.5			6.5	2.5	2.5
		2.5				0.5	42	16.5
		18				16	91.5	96
		7.5				94.5	0.5	11.5
		30				32	30	9.5
		9				35	1	2
		24				7.5	52.5	2
		8				78.5	17	119
		90.5				20.5	65	20
		21.5				9.5	6	72
		21.5				1	162	7.5
		2				8.5	82	61
		60.5				8	3	6.5
		1.5				3	1	38.5
		11				1	10.5	24.5
		15				1	2.5	25
		9				4.5	1.5	116.5
		9				69.5	20.5	83
		14				13	13	7
		62.5				35	21	16
		6.5				26.5	6	2
		42.5				34.5	1	152.5
		45.5				15	46.5	27.5
		7.5				18.5	43	49
		38				69.5	9.5	3
						46	7.5	26
						79.5	26	70.5
						2.5	0.5	1
						2.5	61	22
						107	8.5	1.5
						50.5	7.5	1
						89.5	25.5	54.5
						40.5	2	5
						97	3.5	2
						18	81	21.5
						119	15	20
						37	1.5	10
						35	67	48.5
						19	27	5.5
						127.5	1	18
						30	48	25
						2	7	30
						33.5	9	123.5
						53	16	23.5
						12.5	18	15
						82.5	74.5	4
						24.5	3.5	7
						97.5	39	105
						3	12	2.5
						2	24.5	45
						94.5	1	3.5
						40	262.5	52
						79	16.5	9.5
						42	66.5	30.5
						16.5	30.5	6
						75.5	261.5	92
						42	16.5	11.5
						102	20	46.5
						2.5	25.5	92
						8.5	52.5	16.5
						45.5	27	4.5
						41.5	9	0.5
						12	15.5	24.5
						96.5	35	9
						5	72	5
						3	0.5	57.5
						127	56.5	22.5
						56	11	66.5
						12.5	1	44
						3.5	23.5	61.5
						17	7.5	14.5
						36.5	6	2
						12.5	32	2
						13.5	133.5	86
						21.5	2.5	70
						159.5	44.5	11.5
						54.5	32.5	48
						3	32.5	166
						37.5	32.5	9
						25.5	3	9.5
						134.5	0.5	6.5
						56	18.5	8.5
						187	21	17.5
						41.5	33.5	73.5
						72.5	14	42
						48	5	2
						66.5	22.5	33.5
						48	29	37
						71	0.5	18
						16	20.5	34.5
						2	29.5	1
						34	16.5	5
						37.5	13.5	8
						8.5	3	57.5
						5.5	53	7.5
						25.5	0.5	16.5
						49	35.5	9
						96.5	3	9
						6	4.5	13.5
						25	47.5	14.5
						17.5	0.5	20
						40.5	1	42
						49	12.5	20
						1	2.5	13
						12.5	0.5	22.5
						77	10.5	1.5
						12	20.5	8
						50.5	8	93
						35	14.5	4
						13.5	6.5	44
						5.5	2.5	29
						7	10	18
						29.5	44.5	5
						24	31	10.5
						22.5	20.5	31.5
						189.5	1.5	31
						5.5	13.5	33
						77	48.5	12.5
						102.5	50	9.5
						13.5	6	13
						33.5	44.5	24.5
						34	0.5	0.5
						16.5	35.5	69.5
						7	27	43
						29	2	12.5
						66.5	30.5	42.5
						2.5	21.5	33.5
						14	34.5	10.5
						11	53	3.5
						120.5	0.5	11
						125	4.5	53
						15	20	84
						106.5	0.5	8
						19.5	35.5	113
						3.5	24.5	21
						34	11.5	22
						61	106	9.5
						122.5	15.5	4.5
						16.5	43.5	5.5
						179	28	2.5
						38	7.5	41
						3.5	3	3
						10.5	2.5	72.5
						7	36	20.5
						2	8.5	9.5
						37.5	35	10
						20.5	33	1.5
						147	38	2.5
						18.5	21	18.5
						28.5	18.5	40
						10	7	93
						86.5	17.5	35.5
						24.5	34.5	8
						20.5	28	148.5
						3	6.5	2.5
						1	32	256
						3.5	234	25
						38.5	25	22
						115	50	109.5
						16	2	46.5
						6.5	26	214
						24.5	73.5	5.5
						26.5	57	5
						21	1	21
						239	10	33
						10	50	5.5
						7	93.5	6.5
						12.5	106	80
						13.5	7	17.5
						10	16.5	83.5
						21	56	31.5
						12	20.5	10.5
						41	5.5	22
						9	46.5	38.5
						53	2	37
						86.5	7.5	27.5
						3	2	11
						25	26	0.5
						20	10.5	8.5
						1.5	2	7
						23.5	3.5	30
						17.5	57	1
						10	36	33
						27.5	12	6.5
						61.5	13	8.5
						128	12.5	0.5
						36	110.5	2
						12	3	2
						133	35	30
						23	42	31.5
						76.5	4.5	91
						49	96.5	38
						8.5	5	15.5
						23.5		16
						63		166
						20		144
						98		51.5
						1		2.5
						35		111
						108.5		3.5
						306		4.5
						103		17
						65		92
						39.5		1
						78		2.5
						21		14.5
						16.5		4
						85		2.5
						65		10
						110.5		3
						86.5		14
						114.5		10.5
						13		35
						63.5		112.5
						70		0.5
						17.5		3.5
						31.5		7
						35.5		31
						3.5		39.5
						43		55.5
						7		39.5
						55		20.5
						0.5		21.5
						67		68.5
						0.5		3
						50.5
						4.5
						3.5
						46
						41.5
						49.5
						18
						38
						4.5
						0.5
						35
						0.5
						9
						1.5
						1.5
						55
						68.5
						1
						24
						38
						26
						10
						14
						5.5
						12
						76
						11.5
						22
						33.5
						12
						7.5
						11
						29
						35.5
						110.5
						26.5
						71
						61
						39.5
						54
						0.5
						4
						38.5
						91.5
						1
						37
						7.5
						113
						25.5
						22.5
						22
						5.5
						2.5
						105.5
						48
						16
						28.5
						20.5
						6.5
						1
						79.5

## Sheet: Fig. 2c
		INSIDE
						Talin1-tdEos+pxnGFP										Kindlin2-mEos2 + Paxillin-GFP
		Occurrence										ot33				PALMOT33					gg10					gg16
	Log D (µm2.s-1)	talin1-tdEos	Kindlin2-mEos2			s1c1	s1c2	s1c3	s1c4	s1c5		s5c2	s5c3	s5c1		S4C1	S4C2	S4C4	S4C5		s1c1	s1c3	s1c4	s1c6		s1c1	s1c2	s1c3	s1c4	s1c5
	-6	0.395328	0.306447		-6	0.388444	0.347984	0.415969	0.381075	0.430432		0.413534	0.39	0.395186		0.276974	0.258841	0.309892	0.32626		0.254821	0.252585	0.25	0.247525		0.37377	0.375059	0.355765	0.324906	0.377415
	-5.8	2.46694e-05	0		-5.8	0	0	0	0	0.000197355		0	0	0		0	0	0	0		0	0	0	0		0	0	0	0	0
	-5.6	9.94302e-05	0.000145011		-5.6	0	0	0.000598086	0	0.000197355		0	0	0		0.00111235	0	0.000772798	0		0	0	0	0		0	0	0	0	0
	-5.4	0.000246915	0.000254679		-5.4	0	0.000453104	0	0.000321854	0.000197355		0	0	0.00100301		0	0	0.000772798	0.00132626		0	0	0	0		0	0.000468823	0	0	0.000742942
	-5.2	0.000343676	0		-5.2	0	0	0.000299043	0	0.000197355		0	0.00125	0.00100301		0	0	0	0		0	0	0	0		0	0	0	0	0
	-5	0.000522099	0.000452747		-5	0.000843526	0	0.000897129	0.000643708	0.000789422		0	0	0.00100301		0.00111235	0.000752445	0	0.00132626		0	0	0	0		0	0.000937647	0.000820681	0.00093633	0
	-4.8	0.000505573	0.000456677		-4.8	0.000843526	0.000906208	0.000897129	0	0.000394711		0	0	0.00100301		0.00111235	0	0.000772798	0.00132626		0.00137741	0	0	0		0	0.000937647	0.000410341	0	0
	-4.6	0.00145445	0.000573489		-4.6	0.00126529	0.00181241	0.000897129	0.00160927	0.000789422		0	0.00125	0.00401204		0	0	0.00231839	0		0	0.0014771	0	0.00110011		0	0.00140647	0.000410341	0	0.000742942
	-4.4	0.0017216	0.0013425		-4.4	0.00168705	0.000906208	0.00149522	0.00128742	0.00138149		0.0037594	0.00125	0.00200602		0.00333704	0.00150489	0.00309119	0.00132626		0.00137741	0	0	0.00330033		0	0.000937647	0.00164136	0.00093633	0
	-4.2	0.00330215	0.00178913		-4.2	0.00379587	0.00317173	0.00299043	0.00386225	0.00157884		0	0.005	0.00601805		0.00222469	0.00225734	0.00618238	0.00265252		0	0.0014771	0	0.00110011		0	0.00281294	0.00287238	0.00093633	0.000742942
	-4	0.0056531	0.00320071		-4	0.00253058	0.00407793	0.00538278	0.0041841	0.00374975		0.0150376	0.00625	0.00401204		0.00556174	0.00376223	0.00463679	0.00397878		0.00137741	0.00295421	0.00303644	0.00220022		0.00218579	0.00375059	0.00164136	0.00280899	0.00371471
	-3.8	0.00601751	0.00463944		-3.8	0.00506116	0.00317173	0.00657895	0.00901191	0.00828893		0.0037594	0.00625	0.00601805		0.00667408	0.00601956	0.00463679	0.00530504		0.00964187	0.0014771	0.00303644	0.00110011		0.00437158	0.00328176	0.00656545	0.00374532	0.00445765
	-3.6	0.0114171	0.00886207		-3.6	0.00927879	0.00906208	0.00986842	0.0115867	0.0132228		0.018797	0.0125	0.00702106		0.0100111	0.0112867	0.00927357	0.0106101		0.00688705	0.0118168	0.00101215	0.00880088		0.00655738	0.00937647	0.0114895	0.00842697	0.00965825
	-3.4	0.0187835	0.0133873		-3.4	0.016027	0.0235614	0.0131579	0.015449	0.0179593		0.0225564	0.0225	0.0190572		0.0144605	0.0112867	0.0208655	0.0145889		0.0137741	0.00886263	0.0121457	0.0121012		0.0142077	0.0131271	0.0143619	0.0131086	0.0111441
	-3.2	0.0300412	0.0216312		-3.2	0.0324757	0.0353421	0.0254187	0.0234953	0.0284192		0.0413534	0.02875	0.0250752		0.0300334	0.020316	0.0378671	0.0251989		0.0137741	0.0265879	0.0121457	0.0132013		0.020765	0.0229723	0.0188757	0.011236	0.0282318
	-3	0.0530737	0.034399		-3	0.048081	0.0430449	0.0409689	0.0431284	0.044997		0.0827068	0.0675	0.0541625		0.0367075	0.0293454	0.0510046	0.0411141		0.0275482	0.0487445	0.0212551	0.0264026		0.0295082	0.0342241	0.0381617	0.0252809	0.03789
	-2.8	0.0711459	0.0533705		-2.8	0.0544074	0.0661531	0.0589115	0.0492436	0.0659167		0.112782	0.0775	0.0842528		0.057842	0.0458992	0.0672334	0.061008		0.0454545	0.0797637	0.0455466	0.039604		0.0579235	0.0459447	0.0455478	0.0552434	0.0468053
	-2.6	0.0754029	0.0660023		-2.6	0.072965	0.0779338	0.0657895	0.0794979	0.0728242		0.0827068	0.06625	0.0852558		0.080089	0.0617005	0.0695518	0.066313		0.0647383	0.0649926	0.0506073	0.0572057		0.0655738	0.0797	0.0623718	0.0646067	0.0705795
	-2.4	0.0804919	0.0731074		-2.4	0.072965	0.0833711	0.076256	0.0827164	0.0817052		0.0676692	0.095	0.0842528		0.102336	0.0639579	0.0857805	0.0822281		0.0523416	0.05613	0.0566802	0.0726073		0.0765027	0.0712611	0.0787854	0.0730337	0.0787519
	-2.2	0.0667998	0.0689656		-2.2	0.0683256	0.0715904	0.0714713	0.068233	0.0704559		0.0338346	0.07125	0.0792377		0.0645161	0.069225	0.068779	0.0835544		0.0606061	0.0605613	0.0637652	0.0649065		0.0699454	0.0731364	0.0677062	0.0636704	0.0861813
	-2	0.0480228	0.0646339		-2	0.0544074	0.0534662	0.0580144	0.059543	0.0550622		0.0263158	0.03625	0.0411234		0.0756396	0.0767494	0.0540958	0.0689655		0.0674931	0.0590842	0.0647773	0.0649065		0.0644809	0.0562588	0.0586787	0.071161	0.0579495
	-1.8	0.0413003	0.0556369		-1.8	0.0468157	0.0462166	0.0475478	0.0453814	0.0337478		0.037594	0.04	0.0330993		0.0600667	0.0782543	0.0440495	0.0384615		0.0523416	0.0590842	0.062753	0.0847085		0.0459016	0.0440694	0.0517029	0.0580524	0.0438336
	-1.6	0.0239482	0.0523539		-1.6	0.0303669	0.0289986	0.0227273	0.0337947	0.0193408		0.018797	0.0175	0.0200602		0.051168	0.0632054	0.0463679	0.0490716		0.0688705	0.0413589	0.0910931	0.0583058		0.0360656	0.0365682	0.0439064	0.0552434	0.0393759
	-1.4	0.0209324	0.0482937		-1.4	0.0299452	0.0299048	0.0224282	0.024139	0.0142096		0.0112782	0.0175	0.0180542		0.0311457	0.069225	0.0394127	0.0437666		0.0826446	0.0502216	0.0587045	0.0627063		0.0459016	0.0323488	0.0402134	0.0477528	0.0237741
	-1.2	0.0153171	0.0438514		-1.2	0.0206664	0.0222021	0.0176435	0.0205986	0.00888099		0	0.0175	0.0150451		0.0389321	0.0466516	0.0363215	0.0318302		0.0633609	0.0576071	0.0728745	0.0539054		0.0371585	0.0332865	0.0307755	0.0383895	0.0289747
	-1	0.0104539	0.0354635		-1	0.016027	0.0149524	0.0134569	0.0167364	0.00868364		0.0037594	0.005	0.00501505		0.0300334	0.0376223	0.0193199	0.0251989		0.0564738	0.0502216	0.0546559	0.0462046		0.0229508	0.0257853	0.0303652	0.0421348	0.0200594
	-0.8	0.00785333	0.0225785		-0.8	0.0113876	0.0108745	0.00747608	0.010943	0.00611802		0.0037594	0.00625	0.00601805		0.0155729	0.0255831	0.0108192	0.00795756		0.0247934	0.0369276	0.034413	0.0374037		0.0142077	0.0196906	0.0217481	0.0243446	0.0200594
	-0.6	0.00567718	0.0134137		-0.6	0.0080135	0.00996828	0.00598086	0.00708079	0.00611802		0	0.00625	0.00200602		0.00333704	0.0105342	0.00618238	0.00132626		0.0275482	0.0236337	0.0273279	0.0308031		0.00874317	0.00937647	0.0102585	0.0093633	0.00594354
	-0.4	0.00246739	0.00370038		-0.4	0.00210881	0.00589035	0.0041866	0.00354039	0.00276298		0	0.00125	0		0	0.00451467	0	0.00530504		0.00137741	0.00295421	0.0121457	0.00880088		0.00327869	0.00234412	0.00328272	0.00187266	0.00222883
	-0.2	0.00122667	0.000907635		-0.2	0.00126529	0.00271862	0.00239234	0.00225298	0.00118413		0	0	0		0	0.00150489	0	0		0.00137741	0.0014771	0.00202429	0.00110011		0	0.000468823	0.00123102	0.00187266	0.000742942
	0	0.000328833	0.00010359		0	0	0.00181241	0.000299043	0.000321854	0.000197355		0	0	0		0	0	0	0		0	0	0	0		0	0	0.000410341	0.00093633	0
	0.2	5.6638e-05	0		0.2	0	0.000453104	0	0	0		0	0	0		0	0	0	0		0	0	0	0		0	0	0	0	0
	0.4	0	0		0.4	0	0	0	0	0		0	0	0		0	0	0	0		0	0	0	0		0	0	0	0	0
	0.6	0	0		0.6	0	0	0	0	0		0	0	0		0	0	0	0		0	0	0	0		0	0	0	0	0
	0.8	0	0		0.8	0	0	0	0	0		0	0	0		0	0	0	0		0	0	0	0		0	0	0	0	0
	1	0	0		1	0	0	0	0	0		0	0	0		0	0	0	0		0	0	0	0		0	0	0	0	0
		OUTSIDE
						Talin1-tdEos+pxnGFP										Kindlin2-mEos2 + Paxillin-GFP
		Occurrence														PALMOT33					gg10					gg16
	Log D (µm2.s-1)	talin1-tdEos	Kindlin2-mEos2			s1c1	s1c2	s1c3	s1c4	s1c5		s5c2	s5c3	s5c1		S4C1	S4C2	S4C4	S4C5		s1c1	s1c3	s1c4	s1c6		s1c1	s1c2	s1c3	s1c4	s1c5
	-6	0.35917	0.246171		-6	0.350606	0.295858	0.409872	0.327756	0.354054		0.416667	0.36	0.358543		0.280412	0.279327	0.299621	0.31518		0.198387	0.231593	0.15508	0.198257		0.251592	0.240244	0.247688	0.230303	0.272537
	-5.8	0.00023016	0		-5.8	0	0	0.000440723	0	0		0	0	0.00140056		0	0	0	0		0	0	0	0		0	0	0	0	0
	-5.6	6.89085e-05	0.00026424		-5.6	0.000551268	0	0	0	0		0	0	0		0	0	0	0		0	0.00133869	0	0		0	0	0	0	0.00209644
	-5.4	0	3.69822e-05		-5.4	0	0	0	0	0		0	0	0		0	0.000480769	0	0		0	0	0	0		0	0	0	0	0
	-5.2	0.000298102	0		-5.2	0	0	0	0.000984252	0		0	0	0.00140056		0	0	0	0		0	0	0	0		0	0	0	0	0
	-5	0.000236611	0.000307013		-5	0.000551268	0	0.000440723	0	0.000900901		0	0	0		0	0	0	0.00115875		0.0016129	0	0	0		0	0.00121951	0	0	0
	-4.8	0.000456065	0.000718158		-4.8	0.00110254	0	0.000440723	0	0		0	0.00210526	0		0.00206186	0.000480769	0	0		0	0	0.0026738	0.00108932		0	0	0	0.0030303	0
	-4.6	0.00180518	0.000420667		-4.6	0.0016538	0.00591716	0	0.0019685	0		0.00490196	0	0		0.00206186	0	0	0.0023175		0	0	0	0.00108932		0	0	0	0	0
	-4.4	0.000993455	0.00087569		-4.4	0.00385888	0	0.00220361	0.000984252	0.000900901		0	0	0		0.00206186	0.000961538	0	0.00115875		0	0.00401606	0	0.00108932		0	0	0	0	0.00209644
	-4.2	0.00242234	0.00188948		-4.2	0.000551268	0.00295858	0.00176289	0.000984252	0.00540541		0	0.00631579	0.00140056		0.00412371	0.00240385	0	0.00115875		0.00483871	0.00267738	0	0.00217865		0	0	0.0020555	0.0030303	0.00209644
	-4	0.0033522	0.00329023		-4	0.0016538	0.00295858	0.00352578	0.00295276	0.0045045		0	0.00842105	0.00280112		0.00206186	0.00336538	0.00126422	0.00463499		0.0016129	0.0120482	0	0		0.00636943	0	0	0.0030303	0.00838574
	-3.8	0.00993535	0.00422697		-3.8	0.00496141	0.00887574	0.0105773	0.00492126	0.00810811		0.0245098	0.0105263	0.0070028		0.00824742	0.00384615	0.00632111	0.00579374		0.00322581	0	0.0026738	0.0043573		0.00636943	0.00487805	0.004111	0.0030303	0.00209644
	-3.6	0.0105687	0.00693998		-3.6	0.0104741	0.00591716	0.0096959	0.00492126	0.0108108		0.0196078	0.00631579	0.0168067		0.00618557	0.0105769	0.011378	0.0115875		0.00645161	0.00803213	0.0026738	0.00217865		0.00318471	0.0146341	0.00308325	0.00606061	0.00419287
	-3.4	0.0165017	0.0120702		-3.4	0.0110254	0.0177515	0.0136624	0.0127953	0.0144144		0.0196078	0.0189474	0.0238095		0.0206186	0.0149038	0.0303413	0.00926999		0.0145161	0.0107095	0	0.00762527		0.00955414	0.00853659	0.0133607	0.00909091	0.00838574
	-3.2	0.0220469	0.0221943		-3.2	0.0192944	0.00591716	0.0273248	0.015748	0.0198198		0.0392157	0.0168421	0.0322129		0.0412371	0.0293269	0.0316056	0.0301275		0.0241935	0.0294511	0.0160428	0.0163399		0.0127389	0.0109756	0.0113052	0.0121212	0.0230608
	-3	0.0437199	0.0266679		-3	0.0264609	0.0236686	0.0308506	0.0324803	0.0261261		0.0980392	0.0421053	0.070028		0.0309278	0.0461538	0.0328698	0.0382387		0.0225806	0.0401606	0.00802139	0.0163399		0.0191083	0.0292683	0.0236382	0.0121212	0.0272537
	-2.8	0.0510636	0.0379603		-2.8	0.03914	0.035503	0.0581754	0.0295276	0.045045		0.0686275	0.0652632	0.0672269		0.0659794	0.05625	0.045512	0.0567787		0.0274194	0.0348059	0.00802139	0.0283224		0.0382166	0.0341463	0.0318602	0.0242424	0.0419287
	-2.6	0.0733649	0.0486116		-2.6	0.0611907	0.0650888	0.0643455	0.0669291	0.0567568		0.0882353	0.0947368	0.0896359		0.0597938	0.0817308	0.0707965	0.0533024		0.0403226	0.0535475	0.0240642	0.0522876		0.0541401	0.0463415	0.0359712	0.030303	0.0293501
	-2.4	0.0743679	0.0613598		-2.4	0.0567806	0.0650888	0.0806523	0.0718504	0.0801802		0.0637255	0.0926316	0.0840336		0.0659794	0.075	0.0758533	0.0706837		0.0403226	0.0709505	0.0561497	0.0533769		0.0573248	0.0560976	0.0626927	0.0545455	0.0587002
	-2.2	0.069378	0.0628288		-2.2	0.0722161	0.0443787	0.0780079	0.0816929	0.0810811		0.0588235	0.08	0.0588235		0.0721649	0.0817308	0.0619469	0.0753187		0.066129	0.060241	0.040107	0.0631808		0.0796178	0.05	0.0596095	0.0606061	0.0461216
	-2	0.0534302	0.0519658		-2	0.0518192	0.0591716	0.0608197	0.0610236	0.0684685		0.0294118	0.0421053	0.0546218		0.0556701	0.0572115	0.045512	0.0637312		0.0451613	0.0495315	0.0641711	0.0522876		0.0700637	0.0426829	0.0472765	0.0424242	0.0398323
	-1.8	0.0456922	0.0435204		-1.8	0.0529217	0.0591716	0.0498017	0.0521654	0.0540541		0.0294118	0.04	0.0280112		0.057732	0.0447115	0.0391909	0.0521437		0.0370968	0.0455154	0.0294118	0.0522876		0.044586	0.0390244	0.0462487	0.0212121	0.0566038
	-1.6	0.0359103	0.0476719		-1.6	0.0512679	0.0532544	0.0330542	0.0334646	0.0405405		0.0196078	0.0336842	0.022409		0.0412371	0.0552885	0.0442478	0.0301275		0.0548387	0.038822	0.0588235	0.0751634		0.0350318	0.054878	0.04111	0.0272727	0.0628931
	-1.4	0.0289275	0.0514017		-1.4	0.0396913	0.0443787	0.020714	0.0374016	0.0324324		0.00490196	0.0378947	0.0140056		0.0412371	0.0384615	0.0442478	0.0405562		0.0451613	0.0575636	0.0481283	0.0664488		0.0350318	0.0560976	0.045221	0.0787879	0.0712788
	-1.2	0.0309051	0.0578252		-1.2	0.0358324	0.0650888	0.0202732	0.0531496	0.0315315		0	0.0231579	0.0182073		0.0494845	0.0394231	0.0505689	0.0359212		0.0725806	0.0562249	0.0802139	0.0795207		0.044586	0.0756098	0.0606372	0.0545455	0.0524109
	-1	0.0265495	0.0596823		-1	0.0446527	0.0532544	0.0114588	0.0393701	0.0279279		0.00490196	0.00842105	0.022409		0.0391753	0.0350962	0.0467762	0.0382387		0.0677419	0.0548862	0.0882353	0.0686275		0.0732484	0.0585366	0.0626927	0.0818182	0.0607966
	-0.8	0.021171	0.0621788		-0.8	0.0407938	0.0502959	0.0057294	0.0364173	0.0144144		0.00490196	0.00421053	0.012605		0.0329897	0.0216346	0.034134	0.0254925		0.0887097	0.0669344	0.109626	0.0675381		0.089172	0.0597561	0.0781089	0.0818182	0.0524109
	-0.6	0.00863757	0.0484266		-0.6	0.0159868	0.0118343	0.00484795	0.023622	0.00720721		0	0	0.00560224		0.0123711	0.0153846	0.0214918	0.0243337		0.0725806	0.0401606	0.117647	0.0533769		0.0477707	0.0512195	0.065776	0.069697	0.0377358
	-0.4	0.00494912	0.0265651		-0.4	0.00385888	0.0118343	0.000440723	0.00393701	0.00900901		0.00490196	0.00421053	0.00140056		0.00618557	0.00528846	0.00379267	0.00811124		0.0419355	0.0227577	0.0481283	0.0250545		0.0191083	0.0341463	0.04111	0.0666667	0.0230608
	-0.2	0.00294804	0.0110255		-0.2	0.000551268	0.0118343	0.000440723	0.00295276	0.0036036		0	0	0.00420168		0	0.000480769	0.00252844	0.00463499		0.0177419	0.00669344	0.026738	0.00980392		0.00318471	0.0304878	0.0102775	0.0181818	0.0125786
	0	0.000567998	0.0026611		0	0	0	0.000440723	0	0.0027027		0	0	0.00140056		0	0	0	0		0.00483871	0.00133869	0.0106952	0.00217865		0	0.00121951	0.0061665	0.00606061	0.00209644
	0.2	0	0.000205677		0.2	0	0	0	0	0		0	0	0		0	0	0	0		0	0	0.0026738	0		0	0	0	0	0
	0.4	0	0		0.4	0	0	0	0	0		0	0	0		0	0	0	0		0	0	0	0		0	0	0	0	0
	0.6	0	0		0.6	0	0	0	0	0		0	0	0		0	0	0	0		0	0	0	0		0	0	0	0	0
	0.8	0	0		0.8	0	0	0	0	0		0	0	0		0	0	0	0		0	0	0	0		0	0	0	0	0
	1	0	0		1	0	0	0	0	0		0	0	0		0	0	0	0		0	0	0	0		0	0	0	0	0

## Sheet: Fig. 2d
INSIDE			Fraction			Talin1-tdEos+pxnGFP										Kindlin2-mEos2 + Paxillin-GFP
			Talin1-tdEos	Kindlin2-mEos2		s1c1	s1c2	s1c3	s1c4	s1c5		s5c1	s5c2	s5c3		S4C1	S4C2	S4C4	S4C5		s1c1	s1c3	s1c4	s1c6		s1c1	s1c2	s1c3	s1c4	s1c5
		immo	0.815847	0.649412		0.779	0.77254	0.79785	0.77567	0.84369		0.85958	0.8797	0.81875		0.67408	0.55229	0.70634	0.69363		0.55372	0.61743	0.51923	0.55116		0.72131	0.7398	0.70743	0.64888	0.75706
		conf	0.118946	0.171114		0.14551	0.1101	0.14563	0.13968	0.11091		0.09328	0.082707	0.12375		0.14794	0.21445	0.13988	0.17905		0.19008	0.16248	0.21964	0.20902		0.15847	0.13737	0.14608	0.18258	0.13744
		diff	0.065205	0.179475		0.075496	0.11735	0.056519	0.084648	0.045392		0.047141	0.037594	0.0575		0.17798	0.23326	0.15379	0.12732		0.2562	0.22009	0.26113	0.23982		0.12022	0.12283	0.14649	0.16854	0.1055
OUTSIDE			Fraction			Talin1-tdEos+pxnGFP										Kindlin2-mEos2 + Paxillin-GFP
			Talin1-tdEos	Kindlin2-mEos2		s1c1	s1c2	s1c3	s1c4	s1c5		s5c1	s5c2	s5c3		S4C1	S4C2	S4C4	S4C5		s1c1	s1c3	s1c4	s1c6		s1c1	s1c2	s1c3	s1c4	s1c5
		immo	0.731813	0.527594		0.66262	0.57988	0.79198	0.6565	0.70811		0.81513	0.86765	0.77263		0.63505	0.65144	0.64728	0.64079		0.45161	0.55957	0.31551	0.44771		0.53822	0.49634	0.49538	0.45152	0.5283
		conf	0.142504	0.202104		0.1731	0.18343	0.13398	0.16634	0.17477		0.10364	0.063725	0.14105		0.16701	0.16827	0.15803	0.19003		0.20968	0.16064	0.26203	0.25272		0.22611	0.20488	0.21994	0.18788	0.22013
		diff	0.125685	0.270303		0.16428	0.23669	0.074041	0.17717	0.11712		0.081232	0.068627	0.086316		0.19794	0.18029	0.19469	0.16918		0.33871	0.27979	0.42246	0.29956		0.23567	0.29878	0.28469	0.36061	0.25157

## Sheet: Fig. 2e
	Inside - D diff (µm2.s-1)					Outside - D diff (µm2.s-1)
	Kindlin2-mEos2	Talin1-tdEos	B1 Integrin WT	B3 Integrin WT		Kindlin2-mEos2	Talin1-tdEos	B1 Integrin WT	B3 Integrin WT
	0.35195	0.01464	1.58293	0.00926		0.18104	0.15091	1.59383	0.15337
	0.12791	0.04361	1.54261	0.01358		0.14635	0.0403	1.58499	0.14237			Kindlin2-mEos2		Talin1-tdEoS		b1 Int WT		b3 Int WT
	0.10027	0.01405	1.5252	0.05402		0.07342	0.02369	1.55321	0.22835			Inside	Outside	Inside	Outside	Inside	Outside	Inside	Outside
	0.04937	0.05209	1.50663	0.24151		0.02916	0.05756	1.5439	0.254		Mean	0.0965263	0.17569	0.114652	0.120576	0.195883	0.330726	0.119552	0.256952
	0.1744	0.04209	1.50473	0.09164		0.43263	0.09542	1.54302	0.329		SEM	0.00214873	0.00386463	0.00461685	0.00475664	0.00335745	0.00125966	0.00269827	0.00363202
	0.05751	0.18812	1.50037	0.08482		0.59901	0.02826	1.54186	0.15115		Median	0.05821	0.11182	0.05473	0.07532	0.12754	0.293625	0.07851	0.21306
	0.08731	0.02173	1.46952	0.204		0.28791	0.37546	1.5361	0.42804
	0.04626	0.17612	1.427	0.05851		0.32534	0.05172	1.53524	0.25238
	0.029	0.10788	1.41266	0.01443		0.19974	0.0569	1.5346	0.37822
	0.02861	0.12094	1.40446	0.36934		0.41982	0.41113	1.53374	0.1276
	0.16596	0.12021	1.34938	0.00996		0.30719	0.32685	1.52825	0.4062
	0.19047	0.06668	1.34099	0.12977		0.06826	0.04052	1.52779	0.62329
	0.02367	0.15932	1.33873	0.02617		0.14131	0.30554	1.52636	0.15205
	0.02535	0.10227	1.32979	0.08645		0.38073	0.08586	1.52351	0.55573
	0.09374	0.01607	1.28697	0.26977		0.39861	0.10177	1.5196	0.14704
	0.08075	0.0254	1.28216	0.10022		0.19095	0.16763	1.51747	0.03558
	0.01321	0.06918	1.28199	0.1285		0.19419	0.01008	1.51713	0.5866
	0.09553	0.04781	1.27899	0.04297		0.04199	0.06319	1.50945	0.02116
	0.3457	0.16808	1.2715	0.02938		0.0435	0.01687	1.50814	0.57475
	0.13735	0.02884	1.26029	0.04326		0.24774	0.05975	1.49669	0.48303
	0.01617	0.08495	1.24601	0.04148		0.07135	0.09291	1.49609	0.66199
	0.20683	0.01589	1.23611	0.1695		0.08181	0.03199	1.48657	0.43204
	0.11337	0.02104	1.23257	0.25198		0.06456	0.02937	1.47968	0.37964
	0.10128	0.05095	1.22049	0.01054		0.02596	0.08003	1.47656	0.63029
	0.01117	0.02559	1.21345	0.03282		0.49574	0.04579	1.45971	0.32321
	0.32153	0.0101	1.20976	0.46862		0.17252	0.03386	1.45748	0.31076
	0.05736	0.0589	1.1943	0.53675		0.15945	0.18829	1.44894	0.8123
	0.03793	0.07609	1.1838	0.19106		0.08427	0.0361	1.44586	0.36152
	0.31464	0.1198	1.1735	0.34832		0.01502	0.37732	1.44582	0.19124
	0.14343	0.0521	1.16776	0.01006		0.07578	0.02178	1.44138	0.3522
	0.10623	0.2412	1.14696	0.05117		0.11804	0.05352	1.43985	1.46757
	0.05985	0.33827	1.13727	0.01002		0.13535	0.27013	1.43908	0.49261
	0.0979	0.23052	1.09758	0.19656		0.04735	0.13564	1.43757	0.07752
	0.0581	0.03008	1.094	0.15573		0.32339	0.12098	1.43441	0.29478
	0.03415	0.05092	1.08811	0.37688		0.14238	0.03398	1.43241	0.39222
	0.09359	0.05138	1.08746	0.24745		0.32877	0.14884	1.43219	0.31419
	0.05651	0.04541	1.08638	0.17881		0.08574	0.06044	1.43204	0.15578
	0.05383	0.37416	1.08156	0.27173		0.09407	0.06842	1.41849	0.26608
	0.03764	0.01177	1.08058	0.05334		0.02093	0.01658	1.41766	0.20462
	0.22792	0.06021	1.07725	0.04535		0.0214	0.12061	1.41457	0.28617
	0.13344	0.02	1.06788	0.13036		0.13344	0.32591	1.41105	0.4456
	0.10356	0.01167	1.04658	0.30725		0.28942	0.14425	1.40883	0.35728
	0.0369	0.01518	1.02116	0.01092		0.55095	0.06639	1.40837	0.31776
	0.05306	0.01598	1.01312	0.14509		0.3576	0.2009	1.40786	0.25864
	0.02781	0.16678	1.00685	0.22754		0.13442	0.03713	1.39049	0.04316
	0.024	0.15128	1.00607	0.34164		0.05521	0.24219	1.3864	0.11651
	0.01932	0.02672	0.99814	0.02965		0.10202	0.052	1.38565	0.41784
	0.25961	0.25424	0.98645	0.25062		0.12793	0.0477	1.37745	0.43515
	0.24719	0.01189	0.97416	0.16852		0.0205	0.10897	1.37701	0.36684
	0.01244	0.06387	0.97127	0.16166		0.32517	0.01587	1.37585	0.3412
	0.03818	0.06902	0.97068	0.06601		0.03471	0.09821	1.37486	0.13881
	0.845	0.37823	0.96468	0.07309		0.05683	0.02792	1.37369	0.0741
	0.03101	0.0216	0.96217	0.05054		0.21913	0.03213	1.36953	0.10606
	0.01181	0.07273	0.94976	0.03212		0.22072	0.08177	1.36875	0.18434
	0.05314	0.18991	0.9459	0.03839		0.09796	0.02557	1.36825	0.54487
	0.1179	0.2528	0.94439	0.52754		0.02669	0.07855	1.36684	0.25647
	0.02779	0.05501	0.9392	0.38825		0.36338	0.08624	1.3665	0.30287
	0.13928	0.01082	0.93614	0.10202		0.45658	0.25126	1.36495	0.02538
	0.05607	0.0446	0.91919	0.22049		0.32158	0.05809	1.36435	0.19006
	0.01215	0.05697	0.91385	0.11718		0.29181	0.51199	1.36339	0.36535
	0.08609	0.02966	0.91379	0.05463		0.2875	0.36158	1.36059	0.51222
	0.04	0.15286	0.90815	0.13547		0.15913	0.11787	1.35561	0.30203
	0.04311	0.03435	0.90595	0.04604		0.71118	0.06425	1.35456	0.05971
	0.05138	0.06763	0.90406	0.01033		0.17775	0.05043	1.35155	0.05758
	0.10992	0.01876	0.90272	0.11654		0.03834	0.1273	1.34968	0.04264
	0.03216	0.34783	0.90212	0.36415		0.08402	0.05891	1.3493	0.23761
	0.12916	0.47885	0.90183	0.13187		0.47478	0.06248	1.34882	0.20385
	0.08345	0.18405	0.89963	0.03095		0.86633	0.05527	1.33718	0.25548
	0.01663	0.04996	0.89425	0.05755		1.46526	0.05177	1.3361	0.33345
	0.0269	0.27026	0.89238	0.10001		0.14871	0.12771	1.33447	0.04114
	0.11665	0.06023	0.87693	0.15799		0.07009	0.18338	1.32364	0.18846
	0.11158	0.02187	0.87415	0.12489		0.01528	0.43746	1.32236	0.28581
	0.0352	0.21792	0.87161	0.10342		0.06523	0.20278	1.31974	0.56494
	0.06905	0.03606	0.86742	0.13539		0.41975	0.15637	1.31946	0.09628
	0.04657	0.03219	0.8664	0.05512		0.01321	0.12717	1.31906	0.41023
	0.10994	0.0512	0.86348	0.0114		0.07255	0.05235	1.31769	0.84379
	0.01218	0.2913	0.85217	0.03652		0.159	0.15498	1.31689	0.17478
	0.02136	0.05693	0.84884	0.11136		0.19742	0.01834	1.31421	0.06958
	0.04915	0.5752	0.84734	0.28827		0.03619	0.05119	1.30786	0.0277
	0.09892	0.66807	0.84609	0.07986		0.0165	0.14255	1.30672	0.0207
	0.39194	0.27662	0.84408	0.06311		0.10472	0.36447	1.30574	0.53609
	0.05822	0.01441	0.84315	0.07214		0.04007	0.20227	1.30535	0.71253
	0.0178	0.26966	0.8379	0.34799		0.52453	0.05299	1.29787	0.25683
	0.34951	0.01853	0.83648	0.05791		0.09667	0.01692	1.29608	0.16864
	0.05079	0.03937	0.83631	0.33522		0.2448	0.12056	1.29382	0.58804
	0.04982	0.01763	0.82433	0.05919		0.09619	0.09392	1.29314	0.28402
	0.0235	0.09825	0.82365	0.01757		0.01946	0.04671	1.28855	0.17032
	0.03402	0.01996	0.81716	0.15913		0.0426	0.05504	1.28645	0.23178
	0.09116	0.06619	0.80722	0.06648		0.01208	0.03965	1.28607	0.33006
	0.02168	0.09166	0.80655	0.06286		0.01705	0.09989	1.28525	0.5355
	0.113	0.01336	0.80117	0.52982		0.24947	0.14675	1.28447	0.41819
	0.08795	0.02684	0.79762	0.02026		0.11912	0.12603	1.28362	0.80499
	0.073	0.05899	0.79578	0.01374		0.03839	0.17992	1.28254	0.52582
	0.22397	0.09823	0.79453	0.01067		0.10068	0.14972	1.2756	0.66576
	0.01225	0.41658	0.79352	0.06144		0.63117	0.19278	1.27555	0.15701
	0.15	0.01753	0.7896	0.05296		0.1511	0.62535	1.27148	0.57642
	0.13386	0.05778	0.78107	0.01498		0.21514	0.32938	1.27113	0.28415
	0.04281	0.03507	0.78008	0.03421		0.09923	0.06448	1.26417	0.08841
	0.1559	0.15048	0.77704	0.02663		0.08672	0.45344	1.26033	0.31828
	0.14159	0.0906	0.77667	0.1493		0.53234	0.05346	1.25451	0.38848
	0.07047	0.01387	0.76378	0.05214		0.29053	0.25107	1.25447	0.46545
	0.53091	0.14294	0.76374	0.02883		0.8574	0.20594	1.25153	0.04202
	0.05034	0.05937	0.75854	0.14733		0.06034	0.02391	1.24729	0.33695
	0.28821	0.21859	0.75758	0.05874		0.11961	0.08869	1.24701	0.2611
	0.01962	0.03222	0.75686	0.12219		0.15605	0.1041	1.24601	0.16179
	0.20034	0.16822	0.75673	0.02569		0.49615	0.01163	1.24584	0.01552
	0.04747	0.08457	0.75546	0.07521		0.25378	0.02422	1.24213	0.0214
	0.34449	0.22231	0.75499	0.01101		0.02163	0.22007	1.24184	0.38742
	0.10889	0.12634	0.75072	0.05714		0.06359	0.30709	1.24022	0.23976
	0.01881	0.19536	0.75002	0.07047		0.42437	0.08768	1.24	0.20988
	0.24305	0.11835	0.74825	0.07842		0.01385	0.10111	1.23841	0.39002
	0.02229	0.01096	0.74515	0.13258		0.44134	0.02476	1.23811	0.69414
	0.03583	0.18086	0.74445	0.79276		0.16183	0.19548	1.23715	0.38439
	0.01484	0.20239	0.74321	0.21701		0.37303	0.14583	1.2371	0.24045
	0.04135	0.14295	0.73883	0.03974		0.06873	0.23836	1.23395	0.34686
	0.01276	0.22998	0.73618	0.17578		0.15362	0.2143	1.23383	0.24304
	0.27741	0.0213	0.73323	0.48705		0.19251	0.37668	1.2299	0.10628
	0.0698	0.01797	0.7319	0.1559		0.24666	0.11383	1.22849	0.11518
	0.01269	0.28016	0.72947	0.30123		0.19704	0.17113	1.22774	0.33653
	0.02871	0.01774	0.72913	0.018		0.36238	0.18606	1.22491	0.10494
	0.08547	0.20527	0.7229	0.0342		0.15934	0.0198	1.22437	0.01499
	0.09777	0.07173	0.71782	0.04445		0.43962	0.0134	1.22389	0.33564
	0.07085	0.18344	0.71685	0.0888		0.38421	0.02616	1.22211	0.05119
	0.03392	0.03301	0.71542	0.01201		0.07391	0.50737	1.21842	0.36526
	0.0296	0.13898	0.71216	0.51651		0.42253	0.02309	1.21797	0.63286
	0.27734	0.03153	0.71173	0.02721		0.17646	0.14412	1.21743	0.10328
	0.13982	0.01528	0.71068	0.20382		0.22482	0.0185	1.21735	0.52758
	0.06086	0.02295	0.70962	0.06984		0.06132	0.01726	1.21726	0.83402
	0.07209	0.05903	0.70919	0.01982		0.52274	0.10764	1.21534	0.53034
	0.03833	0.09626	0.70876	0.3691		0.08062	0.11567	1.2131	0.25806
	0.24396	0.04679	0.70608	0.04805		0.29535	0.20472	1.21302	0.24148
	0.15411	0.04096	0.70288	0.01692		0.24395	0.04585	1.21221	0.24239
	0.38299	0.01444	0.70079	0.01391		0.16309	0.19682	1.21147	0.18611
	0.09378	0.02934	0.69981	0.03082		0.65932	0.1243	1.21062	0.50802
	0.0521	0.01207	0.69903	0.02751		0.02945	0.10366	1.20794	0.22461
	0.05944	0.01096	0.69629	0.14393		0.09152	0.06892	1.20659	0.09085
	0.0621	0.01347	0.69407	0.17263		0.0309	0.09135	1.20589	0.07996
	0.05468	0.12054	0.69287	0.02855		0.3564	0.02041	1.20496	0.39197
	0.12987	0.05758	0.69082	0.10282		0.07186	0.03844	1.20362	0.31939
	0.15785	0.02554	0.68842	0.39458		0.01091	0.02299	1.20345	0.03007
	0.04323	0.03611	0.68654	0.47719		0.05435	0.07127	1.20095	0.1246
	0.11567	0.08067	0.68411	0.01022		0.02521	0.11242	1.20035	0.13796
	0.25984	0.06346	0.68254	0.0758		0.58257	0.03859	1.20016	0.33273
	0.05644	0.06611	0.68194	0.02125		0.13768	0.10306	1.19963	0.57745
	0.04203	0.03109	0.68147	0.0487		0.11619	0.01778	1.19718	0.09965
	0.06023	0.05687	0.68041	0.06338		0.01629	0.05799	1.19496	0.0461
	0.12586	0.14696	0.67994	0.31317		0.20912	0.1431	1.19385	0.07369
	0.1567	0.35651	0.67938	0.07485		0.16389	0.07965	1.18885	0.16247
	0.0237	0.38537	0.67554	0.19435		0.30009	0.36565	1.18507	0.15799
	0.04544	0.04277	0.672	0.13186		0.74184	0.03295	1.1843	0.26759
	0.01525	0.71163	0.67016	0.14584		0.04924	0.13503	1.18413	0.11034
	0.30054	0.0542	0.67005	0.12157		0.02242	0.13211	1.18377	0.46389
	0.05792	0.0193	0.66953	0.05848		0.58626	0.04417	1.18161	0.30702
	0.18029	0.15123	0.6688	0.06079		0.48434	0.01124	1.17813	0.16448
	0.01746	0.03246	0.6676	0.05718		0.02592	0.18368	1.17761	0.25132
	0.01504	0.04083	0.66687	0.0943		0.20203	0.06817	1.1755	0.24384
	0.07538	0.09491	0.66548	0.16274		0.14288	0.10487	1.17518	0.30148
	0.06107	0.10552	0.66484	0.07447		0.27803	0.02712	1.17489	0.13021
	0.04537	0.01091	0.66393	0.06481		0.03639	0.13172	1.17476	0.0936
	0.09158	0.04954	0.65965	0.01347		0.03962	0.71056	1.17468	0.09843
	0.08575	0.08674	0.65924	0.2266		0.11951	0.25941	1.17418	0.29127
	0.01564	0.0514	0.65367	0.26022		0.08242	0.20377	1.17317	0.09315
	0.27391	0.07786	0.65363	0.1157		0.21765	0.03484	1.17069	0.11785
	0.03479	0.28616	0.65113	0.01912		0.1664	0.13557	1.16945	0.29424
	0.24505	0.02952	0.64933	0.02774		0.30904	0.06593	1.16862	0.12725
	0.05328	0.04711	0.64861	0.32568		0.06642	0.22631	1.16837	0.14019
	0.26924	0.10161	0.64346	0.01541		1.10264	0.01684	1.16742	0.27898
	0.15533	0.03339	0.64294	0.60482		0.25235	0.13071	1.16617	0.22116
	0.08835	0.03975	0.64184	0.11971		0.0349	0.19522	1.1639	0.04693
	0.01457	0.06557	0.64176	0.06913		0.55185	0.07366	1.16285	0.04053
	0.19378	0.01382	0.63938	0.07219		0.26452	0.03832	1.16211	0.05462
	0.11484	0.09087	0.63731	0.045		0.37484	0.40389	1.16168	0.45273
	0.04749	0.05224	0.63543	0.06872		0.11746	0.1686	1.16162	0.02479
	0.11931	0.03502	0.63256	0.52105		0.26195	0.03751	1.15945	0.22552
	0.04923	0.19837	0.62932	0.08305		0.18601	0.19822	1.15931	0.01044
	0.01109	0.14516	0.62856	0.39405		0.23715	0.21044	1.159	0.15741
	0.08602	0.02425	0.62747	0.0251		0.4006	0.0924	1.15839	0.2236
	0.01286	0.15752	0.62747	0.04154		0.29985	0.2782	1.15814	0.44479
	0.20936	0.04958	0.62729	0.08598		0.07268	0.15658	1.15799	0.16311
	0.01005	0.04379	0.62725	0.03037		0.68026	0.01401	1.15711	0.21872
	0.08285	0.04587	0.6272	0.14505		0.13387	0.19604	1.1571	0.28506
	0.06082	0.02859	0.62518	0.03514		0.76117	0.2179	1.15571	0.38801
	0.01267	0.0385	0.62512	0.0516		0.09736	0.01734	1.15512	0.12909
	0.03011	0.02004	0.62176	0.08594		0.18338	0.27746	1.15384	0.32927
	0.08981	0.05174	0.62057	0.03612		0.15126	0.1549	1.15121	0.01456
	0.13321	0.71118	0.62031	0.10858		0.2768	0.07579	1.1512	0.11269
	0.03542	0.08764	0.61924	0.04619		0.04138	0.14908	1.15118	0.38812
	0.06918	0.05702	0.61802	0.02326		0.70404	0.21475	1.14894	0.14948
	0.15376	0.41253	0.61724	0.24618		0.7986	0.2344	1.14887	0.04303
	0.15827	0.03904	0.61179	0.01252		0.23673	0.07371	1.14838	0.5046
	0.03507	0.0227	0.60919	0.02837		0.15106	0.17771	1.14802	0.11923
	0.03631	0.0103	0.60344	0.09386		0.21832	0.21534	1.14794	0.50966
	0.0603	0.3203	0.60332	0.02346		0.26902	0.03232	1.14792	0.44238
	0.02914	0.05451	0.60262	0.0868		0.08377	0.04436	1.14719	0.01975
	0.23375	0.02102	0.6024	0.04513		0.02233	0.13824	1.14683	0.10355
	0.01616	0.1617	0.60227	0.11532		0.27666	0.06887	1.14657	0.38575
	0.02005	0.01461	0.60203	0.06374		0.04463	0.2322	1.14436	0.10809
	0.02849	0.34144	0.60121	0.01016		0.45973	0.02167	1.14411	0.039
	0.3734	0.0281	0.6005	0.0615		0.22992	0.04152	1.14324	0.10463
	0.05836	0.05715	0.59935	0.06436		0.01931	0.19615	1.13941	0.02789
	0.0464	0.40431	0.59796	0.04326		0.03616	0.06376	1.13755	0.02395
	0.03892	0.66515	0.59708	0.04597		0.14934	0.01539	1.13713	0.23049
	0.07295	0.11142	0.59621	0.0123		0.23758	0.15526	1.1343	0.35208
	0.02028	0.1157	0.59573	0.06372		0.09956	0.02671	1.1342	0.14886
	0.03788	0.12964	0.59534	0.06135		0.15103	0.20988	1.13266	0.07309
	0.27762	0.69905	0.5948	0.53579		0.11231	0.0379	1.13143	0.14575
	0.10489	0.25012	0.59273	1.0283		0.16927	0.05698	1.1302	0.03352
	0.07551	0.0526	0.59019	0.79616		0.31255	0.14465	1.1297	0.40286
	0.42174	0.02023	0.58915	0.02507		0.02574	0.07712	1.12921	0.22392
	0.16236	0.13611	0.58914	0.11149		0.05511	0.08881	1.12901	0.06442
	0.37814	0.12157	0.58872	0.44421		0.06491	0.18795	1.12874	0.19533
	0.09874	0.09441	0.58769	0.12557		0.06938	0.23939	1.1275	0.02628
	0.03856	0.02428	0.58754	0.03717		0.0116	0.03658	1.12644	0.37432
	0.08708	0.04614	0.58501	0.03407		0.14406	0.15304	1.12588	0.14179
	0.14336	0.02389	0.5844	0.17522		0.40654	0.27164	1.12537	0.21125
	0.05406	0.23342	0.58407	0.05621		0.25304	0.26467	1.125	0.22426
	0.06639	0.02044	0.58328	0.07551		0.01994	0.01063	1.12483	0.05792
	0.01914	0.0609	0.58259	0.01031		0.15556	0.21945	1.12476	0.15577
	0.02843	0.03645	0.58121	0.03167		0.01532	0.11344	1.1247	0.21359
	0.30527	0.01941	0.58047	0.12058		0.10291	0.19573	1.12456	0.0374
	0.05174	0.09104	0.5802	0.01121		0.0301	0.13289	1.12443	0.09503
	0.02133	0.02499	0.57972	0.05715		0.3432	0.14865	1.12377	0.4148
	0.0731	0.16208	0.57849	0.09005		0.08628	0.12169	1.12372	0.74491
	0.01801	0.02036	0.57817	0.02295		0.09121	0.03048	1.12318	0.32177
	0.01044	0.08163	0.57754	0.5425		0.02636	0.0771	1.12283	1.23287
	0.11737	0.03285	0.57607	0.05103		0.70558	0.06573	1.12032	1.45826
	0.03415	0.30833	0.57518	0.01824		0.18884	0.08126	1.12021	0.39445
	0.17301	0.0189	0.57424	0.0135		0.06779	0.01132	1.11975	0.25814
	0.03962	0.09763	0.57273	0.03326		0.0134	0.03358	1.11939	0.19861
	0.01022	0.01702	0.57255	0.00848		0.08736	0.05475	1.11788	0.10335
	0.04982	0.01439	0.57185	0.07219		0.13561	0.05103	1.11787	0.33541
	0.02223	0.01964	0.57179	0.08047		0.05909	0.03723	1.11745	0.30992
	0.11729	0.0595	0.56851	0.1374		0.52835	0.07818	1.11638	0.46445
	0.01839	0.06432	0.56763	0.00866		0.0739	0.0702	1.11422	0.06954
	0.08334	0.01386	0.5674	0.04752		0.01079	0.01782	1.11187	0.19856
	0.12218	0.06704	0.56661	0.01201		0.05703	0.15369	1.11181	0.03465
	0.15901	0.12743	0.566	0.03213		0.1508	0.08531	1.11121	0.37792
	0.04758	0.01975	0.56543	0.02081		0.22107	0.19364	1.11102	0.16494
	0.28632	1.00283	0.56476	0.03924		0.24687	0.1019	1.10971	0.18529
	0.03982	0.02791	0.56309	0.30685		0.13667	0.04365	1.1094	0.13181
	0.04988	0.33536	0.56261	0.37135		0.24402	0.17376	1.10893	0.02721
	0.02256	0.1114	0.56247	0.08299		0.08772	0.02016	1.10878	0.33269
	0.15257	0.02882	0.56242	0.13737		0.02685	0.17809	1.10772	0.21579
	0.05178	1.04104	0.56144	0.52454		0.07308	0.03934	1.10663	0.24016
	0.05693	0.01227	0.55907	0.46854		0.46315	0.01353	1.10543	0.09964
	0.24766	0.01277	0.55865	0.02305		0.08513	0.02775	1.10488	0.20878
	0.05682	0.0882	0.55849	0.01336		0.20473	0.30045	1.10423	0.13931
	0.11403	0.01294	0.55826	0.08923		0.01165	0.03486	1.10334	0.14734
	0.06107	0.12656	0.55699	0.35594		0.25557	0.02979	1.10331	0.10872
	0.1433	0.01581	0.55681	0.37161		0.23924	0.15065	1.10251	0.15583
	0.02159	0.03886	0.55499	0.03559		0.01499	0.19087	1.10163	0.679
	0.25683	0.08812	0.55434	0.09997		0.04333	0.07478	1.10102	0.11222
	0.96233	0.25631	0.55286	0.01262		0.16645	0.16597	1.09993	0.09918
	0.29224	0.28063	0.55138	0.11194		0.01911	0.24062	1.09917	0.53647
	0.03864	0.13574	0.55088	0.01811		0.29904	0.16829	1.09817	0.06049
	0.20346	0.17013	0.54797	0.11957		0.04294	0.19735	1.09763	0.90336
	0.12302	0.02037	0.54521	0.08491		0.21693	0.02062	1.09738	0.19808
	0.04323	0.10907	0.54515	0.02635		0.12547	0.04003	1.09512	0.40816
	0.16057	0.01448	0.54449	0.07462		0.04214	0.18864	1.09471	0.26217
	0.01188	0.27531	0.5444	0.49782		0.09669	0.21281	1.09281	0.16402
	0.17866	0.28925	0.54422	0.78819		0.10234	0.02047	1.09265	0.24299
	0.09866	0.04589	0.54359	0.14371		0.26553	0.0148	1.09254	0.25029
	0.08204	0.21348	0.543	0.01229		0.46601	0.01152	1.0922	0.19155
	0.17721	0.01652	0.54111	0.02672		0.30143	0.04718	1.092	0.36768
	0.08904	0.02152	0.54096	0.63575		0.72692	0.14044	1.09153	0.67919
	0.08191	0.02246	0.54078	0.02319		0.27203	0.02339	1.09104	0.18479
	0.01466	0.01576	0.5407	0.16135		0.08032	0.06402	1.09071	0.52612
	0.01032	0.22122	0.53803	0.05124		0.01079	0.10077	1.09014	0.20748
	0.07557	0.0199	0.53741	0.03258		0.0669	0.04256	1.08883	0.32629
	0.10563	0.0277	0.53714	0.02734		0.03422	0.09766	1.08769	0.09718
	0.13411	0.01386	0.53652	0.15898		0.18653	0.04267	1.08758	0.24479
	0.02613	0.33794	0.53493	0.12439		0.07983	0.08827	1.08703	0.31298
	0.14857	0.04978	0.53476	0.10359		0.1659	0.04229	1.08642	0.25482
	0.05239	0.01794	0.53354	0.01859		0.02211	0.08567	1.08641	0.41357
	0.27723	0.01472	0.5324	0.17656		0.36617	0.01327	1.08544	0.10839
	0.05308	0.22016	0.5317	0.01784		0.248	0.05838	1.08464	0.12531
	0.02122	0.04307	0.53151	0.16309		0.05926	0.07449	1.08445	0.19384
	0.06818	0.07811	0.53133	0.25577		0.10938	0.03549	1.08431	0.17718
	0.20421	0.12801	0.5311	0.03851		0.10477	0.02852	1.08416	0.18229
	0.1947	0.02486	0.52717	0.02864		0.06518	0.13872	1.08378	0.11526
	0.10482	0.907	0.52633	0.40391		0.09949	0.03448	1.08281	0.0958
	0.04222	0.44841	0.52465	0.09903		0.01696	0.04713	1.08257	0.42001
	0.0805	0.04309	0.52459	0.01697		0.05579	0.06797	1.08113	0.22278
	0.05396	0.11035	0.52321	0.02789		0.17512	0.09166	1.08025	0.0085
	0.25654	0.08605	0.52317	0.04106		0.12499	0.17581	1.0792	0.16705
	0.08356	0.20927	0.52267	0.02181		0.04304	0.0795	1.07918	0.62738
	0.09912	0.04914	0.52167	0.07689		0.35127	0.22936	1.07904	0.24211
	0.25738	0.48512	0.52088	0.62754		0.02597	0.04501	1.0789	0.12438
	0.09585	0.43166	0.51943	0.33211		0.04456	0.01881	1.07687	0.09543
	0.11893	0.53527	0.519	0.37917		0.07076	0.05203	1.07601	0.1561
	0.11844	0.21749	0.51875	0.07778		0.03078	0.12614	1.07552	0.13021
	0.11969	0.32899	0.51725	0.14181		0.16201	0.05727	1.0754	0.12899
	0.07224	0.06271	0.51678	0.07043		0.04683	0.11271	1.07347	0.28157
	0.04896	0.06262	0.51639	0.0731		0.1552	0.10201	1.07161	0.26478
	0.1464	0.02017	0.51557	0.05143		0.06579	0.14393	1.07137	0.37313
	0.11901	0.21073	0.51228	0.01355		0.0936	0.1206	1.07131	0.18101
	0.01265	0.33007	0.51131	0.00874		0.27351	0.21647	1.07095	0.56412
	0.35157	0.19561	0.5111	0.02059		0.18125	0.13693	1.07067	0.42204
	0.10628	0.0312	0.51068	0.10913		0.24789	0.45169	1.07002	0.18311
	0.08932	0.0866	0.51049	0.0748		0.16068	0.06841	1.06974	0.31235
	0.02054	0.01046	0.50993	0.03233		0.19947	0.05057	1.06955	0.05233
	0.11114	0.01462	0.50903	0.19695		0.45781	0.17378	1.0694	0.31291
	0.32932	0.06613	0.50805	0.03246		0.15946	0.18089	1.06937	0.12352
	0.15964	0.01731	0.50699	0.14509		0.01334	0.10655	1.06877	0.14833
	0.02216	0.03454	0.5062	0.12877		0.04308	0.1778	1.06653	0.10515
	0.05384	0.25043	0.5035	0.0365		0.30031	0.09636	1.06642	0.16378
	0.14792	0.0406	0.50343	0.0346		0.12248	0.18797	1.06639	0.30604
	0.20749	0.05854	0.50314	0.22555		0.03728	0.12047	1.06612	0.22727
	0.02315	0.02905	0.50201	0.22156		0.02725	0.03757	1.06589	0.13968
	0.01777	0.01075	0.50177	0.23601		0.38617	0.13716	1.06587	0.17724
	0.10594	0.05256	0.50137	0.07496		0.13006	0.08379	1.06509	0.26901
	0.0405	0.02993	0.50072	0.17864		0.03659	0.20601	1.06425	0.19253
	0.1116	0.05171	0.50049	0.14774		0.21488	0.15338	1.06412	0.06105
	0.08224	0.04523	0.49945	0.04975		0.08056	0.19442	1.06289	0.07913
	0.03302	0.03765	0.49881	0.14586		0.07785	0.09422	1.06284	0.18145
	0.14572	0.01421	0.49864	0.13982		0.19117	0.17683	1.06253	0.12823
	0.20412	0.16391	0.4982	0.03248		0.05267	0.04572	1.06192	0.27115
	0.24854	0.03293	0.49748	0.07406		0.26052	0.18607	1.06118	0.35433
	0.07344	0.15154	0.49712	0.06813		0.0823	0.06911	1.06106	0.10275
	0.04763	0.21618	0.49679	0.19375		0.10758	0.01518	1.0609	0.13207
	0.02827	0.0254	0.49588	0.01067		0.02518	0.02704	1.06036	0.13592
	0.35338	0.78085	0.49536	0.0388		0.15842	0.06097	1.06026	0.23569
	0.06955	0.13612	0.49511	0.00858		0.0111	0.04089	1.0598	0.20192
	0.01117	0.15118	0.49408	0.1395		0.1704	0.09528	1.05809	0.15113
	0.03163	0.01442	0.49373	0.05263		0.28989	0.08557	1.05644	0.2111
	0.18934	0.4246	0.49291	0.04619		0.22922	0.09797	1.05572	0.07364
	0.21481	0.07156	0.49277	0.20288		0.02948	0.31103	1.05479	0.05637
	0.24796	0.05117	0.4927	0.09972		0.05157	0.06199	1.05426	1.05993
	0.0996	0.03469	0.49005	0.04677		0.32383	0.06167	1.05357	0.01377
	0.01299	0.16266	0.48743	0.55329		0.08467	0.09123	1.05287	0.38867
	0.0865	0.02164	0.48677	0.02567		0.68192	0.74037	1.05285	0.07098
	0.16165	0.06884	0.48665	0.02656		0.05486	0.01044	1.05205	0.11388
	0.01671	0.01902	0.48625	0.11622		0.01947	0.08944	1.05174	0.21223
	0.21864	0.17448	0.48612	0.01064		0.03002	0.01946	1.05095	0.12219
	0.05082	0.11243	0.48569	0.01439		0.03953	0.12696	1.05087	0.23389
	0.04205	0.02794	0.48566	0.16714		0.08143	0.07561	1.05028	0.21624
	0.01011	0.11289	0.4856	0.01655		0.05173	0.04746	1.0501	0.27885
	0.01164	0.12384	0.48467	0.36099		0.4679	0.17426	1.04933	0.20815
	0.1489	0.3415	0.48425	0.04177		0.02156	0.07959	1.04893	0.25518
	0.15994	0.26482	0.48347	0.093		0.2139	0.44354	1.04885	0.52375
	0.21108	0.01424	0.4831	0.04541		0.03698	0.71234	1.04874	0.17223
	0.12132	0.18399	0.48212	0.12589		0.01714	0.02898	1.04861	0.47199
	0.04469	0.01516	0.48128	0.08983		0.73057	0.2217	1.04828	0.08881
	0.0296	0.01606	0.48127	0.42535		0.12671	0.65489	1.04788	0.21522
	0.02781	0.02133	0.48075	0.11643		0.17018	0.43254	1.04744	0.27286
	0.02767	0.01274	0.47863	0.20698		0.0553	0.03346	1.04695	0.02753
	0.02754	0.02105	0.47822	0.03971		0.25866	0.06922	1.04655	0.28463
	0.07769	0.01205	0.47693	0.12576		0.12548	0.18731	1.0465	0.15803
	0.06715	0.01085	0.47494	0.01604		0.05226	0.16125	1.04544	0.05473
	0.10461	0.01314	0.47408	0.04502		0.10702	0.08696	1.04532	0.50201
	0.0328	0.01978	0.47309	0.11773		0.41362	0.01584	1.04488	0.17085
	0.12742	0.30579	0.47308	0.0651		0.12351	0.02425	1.04452	0.13678
	0.1217	0.04784	0.47228	0.07395		0.01988	0.05377	1.04418	0.34841
	0.13107	0.14696	0.47116	0.21587		0.40931	0.03087	1.04239	0.3759
	0.29174	0.34243	0.46938	0.13239		0.19437	0.01607	1.04179	0.0387
	0.13936	0.41599	0.46748	0.09672		0.12466	0.22249	1.04159	0.08928
	0.25714	0.01715	0.46717	0.01593		0.26687	0.09843	1.04115	0.19445
	0.3114	0.02051	0.46686	0.21624		0.14919	0.04248	1.04076	0.07208
	0.01315	0.01748	0.46681	0.03127		0.01751	0.2585	1.03964	0.19351
	0.03877	0.02249	0.46632	0.225		0.02393	0.12054	1.03949	0.20374
	0.12865	0.01596	0.46624	0.0295		0.09653	0.01541	1.03938	0.61939
	0.2588	0.04479	0.46623	0.40316		0.05064	0.14191	1.03926	0.20377
	0.10992	0.06382	0.4662	0.12034		0.04389	0.02082	1.03872	0.47139
	0.13893	0.08961	0.46607	0.01206		0.01343	0.43387	1.03678	0.07601
	0.041	0.15556	0.46532	0.27388		0.25423	0.0641	1.03531	0.13561
	0.06617	0.07427	0.4643	0.03027		0.12461	0.04167	1.03519	0.03271
	0.06616	0.03058	0.46396	0.09417		0.01642	0.03577	1.03492	0.18427
	0.44948	0.9655	0.46356	0.07716		0.02609	0.19525	1.03407	0.04326
	0.1291	0.11886	0.46321	0.04135		0.50866	0.03282	1.03272	0.41883
	0.01013	0.14354	0.46321	0.02759		0.06019	0.21349	1.03219	0.34337
	0.02204	0.02282	0.46081	0.07598		0.33008	0.10351	1.03217	0.01672
	0.18423	0.07023	0.45932	0.08158		0.01099	0.03175	1.03204	0.15933
	0.0824	0.09059	0.45919	0.14087		0.16991	0.12282	1.03142	0.01653
	0.6011	0.12371	0.45881	0.1244		0.05378	0.15717	1.03034	0.05227
	0.05465	0.08188	0.45845	0.03368		0.10035	0.14143	1.02909	0.44172
	0.18407	0.02385	0.45831	0.02199		0.05821	0.31802	1.02892	0.35404
	0.0634	0.09924	0.4583	0.04763		0.5616	0.13337	1.0287	0.77684
	0.029	0.11205	0.458	0.08732		0.08478	0.1013	1.02784	0.09043
	0.05309	0.06187	0.45717	0.10744		0.11312	0.09376	1.02772	0.60623
	0.02933	0.02442	0.45689	0.08665		0.05176	0.06641	1.02726	0.31272
	0.01609	0.05473	0.45672	0.01998		0.11956	0.05516	1.02688	0.17288
	0.54884	0.46364	0.45647	0.03966		0.30131	0.06952	1.02574	0.2439
	0.03798	0.04257	0.45573	0.04629		0.50261	0.12238	1.02522	0.21311
	0.13579	0.01812	0.45566	0.11694		0.079	0.37449	1.02496	0.18779
	0.17312	0.14189	0.45497	0.1328		0.24721	0.15173	1.02473	0.18539
	0.0229	0.0961	0.45394	0.12261		0.51702	0.11744	1.02457	0.35573
	0.40196	0.03541	0.45369	0.01308		0.09365	0.08486	1.02438	0.10546
	0.01634	0.10658	0.45088	0.06716		0.27073	0.24523	1.02419	0.20296
	0.31217	0.03876	0.45076	0.02383		0.08588	0.16731	1.02373	0.32408
	0.1336	0.27179	0.45056	0.01542		0.0261	0.025	1.02335	0.02964
	0.09293	0.01203	0.44958	0.01417		0.06077	0.0183	1.02302	0.0182
	0.08463	0.02075	0.44842	0.22135		0.2542	0.01887	1.02285	0.0917
	0.17512	0.05158	0.44841	0.02657		0.01532	0.09789	1.02232	0.01079
	0.04062	0.01584	0.44808	0.03006		0.23087	0.07136	1.02144	0.10418
	0.08004	0.01908	0.44747	0.02168		0.02698	0.08924	1.02098	0.12375
	0.02748	0.01851	0.44697	0.03276		0.29575	0.02265	1.0194	0.06422
	0.0584	0.09046	0.44633	0.21877		0.10293	0.92325	1.01894	0.05577
	0.10746	0.01234	0.44623	0.19458		0.15922	0.34016	1.01816	0.11164
	0.03838	0.01987	0.44605	0.30266		0.2698	0.49527	1.01815	0.01175
	0.04241	0.02854	0.44563	0.00837		0.0476	0.22483	1.01786	0.18878
	0.03301	0.07526	0.44559	0.21172		0.19811	0.01254	1.01784	0.01934
	0.39374	0.01577	0.44462	0.0453		0.10878	0.10604	1.01663	0.09334
	0.08409	0.09876	0.44459	0.1651		0.12008	0.01779	1.01655	0.04783
	0.17456	0.01514	0.44398	0.03897		0.07652	0.03131	1.01569	0.01067
	0.01552	0.02736	0.44375	0.05291		0.17746	0.07459	1.01561	0.13536
	0.03291	0.02202	0.44336	0.09241		0.0415	0.05301	1.01548	0.03768
	0.09567	0.03703	0.44303	0.0599		0.21749	0.0515	1.01529	0.09512
	0.03259	0.01569	0.44113	0.39118		0.19358	0.04078	1.01483	0.10581
	0.10491	0.0149	0.44097	0.28585		0.17622	0.19381	1.01474	0.01723
	0.01849	0.61991	0.44057	0.24239		0.02584	0.132	1.01465	0.32178
	0.22881	0.0956	0.44045	0.08025		0.84902	0.09466	1.0146	0.3364
	0.26625	0.42254	0.44022	0.11972		0.12926	0.0424	1.01376	0.07705
	0.0117	0.14083	0.43979	0.29075		0.05262	0.07171	1.01325	0.34262
	0.02014	0.01739	0.43918	0.13019		0.25287	0.04955	1.01028	0.06363
	0.12131	0.01187	0.43868	0.06171		0.04367	0.04654	1.00897	0.06862
	0.01744	0.18823	0.43867	0.03578		0.17048	0.08204	1.00895	0.28864
	0.099	0.12147	0.43761	0.11174		0.50453	0.04081	1.00878	0.00903
	0.03861	0.07357	0.4374	0.60357		0.22784	0.02398	1.00789	0.17219
	0.03383	0.21353	0.4365	0.06983		0.22407	0.03773	1.00763	0.10184
	0.03465	0.58699	0.43639	0.17151		0.31148	0.02833	1.00721	0.02663
	0.29682	0.01637	0.43539	0.55241		0.28694	0.01622	1.00471	0.22214
	0.52773	0.0801	0.43526	0.08655		0.09596	0.01719	1.00413	0.01142
	0.01857	0.01374	0.43506	0.0964		0.23594	0.02335	1.004	0.0929
	0.09269	0.03131	0.4346	0.09846		0.01518	0.02148	1.0037	0.00906
	0.08426	0.1388	0.43422	0.12618		0.21955	0.02563	1.00343	0.01125
	0.09237	0.02377	0.43376	0.03731		0.03788	0.04069	1.00259	0.13571
	0.04269	0.12079	0.4336	0.20326		0.01438	0.02189	1.00155	0.01125
	0.10291	0.19983	0.43256	0.01408		0.04764	0.18023	1.00134	0.06222
	0.39031	0.05351	0.43222	0.11361		0.12221	0.23345	1.00105	0.18956
	0.04941	0.05939	0.4318	0.09955		0.2004	0.02786	1.00083	0.02538
	0.03556	0.03676	0.43104	0.17503		0.0441	0.01206	1.00078	0.03384
	0.13716	0.02579	0.4295	0.03123		0.08558	0.05397	1.00065	0.02459
	0.02164	0.30252	0.42811	0.14657		0.07528	0.27045	0.99981	0.09913
	0.03315	0.0175	0.42762	0.28632		0.06431	1.48407	0.99859	0.07441
	0.01626	1.62875	0.42603	0.05719		0.16675	0.02692	0.99811	0.01311
	0.03857	0.05178	0.42477	0.00904		0.03114	0.08509	0.99761	0.04355
	0.02979	0.014	0.42465	0.17289		0.79124	0.01464	0.99742	0.07469
	0.09952	0.3333	0.42402	0.07781		0.2007	0.04876	0.99734	0.13722
	0.12666	0.13676	0.42399	0.05886		0.26954	0.08637	0.99686	0.02696
	0.40251	0.07101	0.42389	0.23657		0.32221	0.01727	0.99642	0.04865
	0.01892	0.01716	0.42281	0.08216		0.01056	0.02381	0.99601	0.02452
	0.19011	0.0463	0.42276	0.08105		0.1649	0.33815	0.99474	0.05963
	0.01663	0.17337	0.42271	0.08081		0.3581	0.01694	0.99474	0.0136
	0.20048	0.01201	0.4224	0.02387		0.0415	0.26365	0.99406	0.0908
	0.07374	0.10651	0.42239	0.03551		0.02519	0.02768	0.99394	0.18256
	0.03845	0.04083	0.4208	0.09023		0.11448	0.03296	0.99365	0.03197
	0.03769	0.05623	0.42063	0.18878		0.35428	0.01646	0.99259	0.01404
	0.44024	0.04742	0.42015	0.06273		0.12349	0.10213	0.99249	0.27289
	0.01963	0.09653	0.41817	0.08018		0.27672	0.08227	0.99234	0.2667
	0.31476	0.01338	0.41751	0.28257		0.32947	0.0793	0.99195	0.58621
	0.03239	0.02862	0.41734	0.01346		0.34267	0.12548	0.99082	0.01772
	0.17081	0.06528	0.41647	0.03159		0.09067	0.01193	0.99076	0.41336
	0.0722	0.04998	0.41469	0.0986		0.52688	0.02439	0.99016	0.01609
	0.18473	0.14448	0.41464	0.03904		0.09755	0.06841	0.9901	0.3825
	0.23608	0.15049	0.41436	0.01885		0.062	0.01408	0.99003	0.26533
	0.08551	0.17533	0.41419	0.01022		0.13624	0.10356	0.98936	0.01042
	0.07885	0.96262	0.4133	0.04726		0.0946	0.07292	0.98915	0.52305
	0.06564	0.21448	0.41314	0.05634		0.02338	0.10781	0.98893	0.31035
	0.09377	0.03384	0.41303	0.05177		0.01117	0.0632	0.98798	0.13711
	0.03509	0.06708	0.41288	0.35139		0.06283	0.09587	0.98761	0.02033
	0.03102	0.04854	0.41247	0.0095		0.13217	0.04354	0.98752	0.01361
	0.13295	0.08701	0.41244	0.03065		0.38806	0.0325	0.98676	0.39566
	0.01469	0.01106	0.41234	0.03178		0.03286	0.05519	0.98672	0.09714
	0.04128	0.12682	0.41215	0.05414		0.27807	0.07846	0.98663	0.0087
	0.04489	0.26392	0.41214	0.27388		0.26471	0.02728	0.9862	0.24479
	0.03107	0.02364	0.4114	0.02549		0.07111	0.01461	0.98617	0.26171
	0.06218	0.021	0.41115	0.07036		0.07414	0.01361	0.98578	0.43898
	0.20769	0.43532	0.41096	0.03923		0.14327	0.04901	0.98555	0.03266
	0.01099	0.02024	0.41035	0.01837		0.16558	0.09037	0.98535	0.36371
	0.03412	0.22861	0.41034	0.18483		0.03059	0.04442	0.9851	0.22351
	0.02091	0.90898	0.41031	0.03909		0.45929	0.017	0.98494	0.12495
	0.09455	0.13907	0.40886	0.02076		0.11255	0.03378	0.98478	0.09839
	0.08917	0.02022	0.40854	0.05451		0.10372	0.03364	0.98396	0.53138
	0.02087	0.1109	0.40827	0.05908		0.25865	0.03962	0.98363	0.04066
	0.25936	0.09266	0.40818	0.20197		0.47493	0.08223	0.98353	0.44849
	0.12545	0.03697	0.4079	0.28132		0.52766	0.07656	0.98323	0.11692
	0.16978	0.02457	0.40778	0.03254		0.18106	0.06195	0.98322	0.03739
	0.17368	0.98555	0.40755	0.14557		0.41052	0.06317	0.98299	0.07102
	0.11123	0.01403	0.40672	0.03967		0.13032	0.18226	0.98288	0.09031
	0.04871	0.01267	0.40639	0.04083		0.29721	0.08824	0.9828	0.01707
	0.02704	0.24343	0.4063	0.01498		0.19954	0.04207	0.98263	0.10152
	0.02238	0.07209	0.40621	0.06298		0.1563	0.10132	0.98237	0.12286
	0.1966	0.17167	0.40575	0.02495		0.05241	0.02227	0.98196	0.05867
	0.05286	0.05098	0.40571	0.02299		0.95925	0.01179	0.98155	0.22525
	0.01123	0.0142	0.40503	0.2054		1.20262	0.01266	0.98141	0.12345
	0.10557	0.02828	0.40492	0.04098		0.35167	0.03042	0.98127	0.07543
	0.33226	0.01847	0.40479	0.00928		0.0449	0.07976	0.98095	0.00974
	0.10248	0.13785	0.40454	0.03316		0.03814	0.02351	0.98076	0.05138
	0.01317	0.05282	0.40443	0.0118		0.43574	0.09933	0.98066	0.36861
	0.03498	0.01299	0.40397	0.11797		1.75146	0.03004	0.98048	0.13474
	0.05607	0.20006	0.40393	0.30519		0.18431	0.04315	0.98032	0.26321
	0.03475	0.01703	0.40346	0.06892		0.20391	0.07352	0.98021	0.375
	0.03008	0.02209	0.40344	0.1897		0.13574	0.03434	0.97953	0.25955
	0.12562	0.06236	0.4034	0.0252		0.17916	0.10762	0.97933	0.09971
	0.08734	0.01031	0.40284	0.08692		0.2375	0.01101	0.97823	0.23981
	0.13524	0.04276	0.40278	0.06306		0.50167	0.14127	0.9778	0.01684
	0.0614	0.0572	0.40229	0.04831		1.15185	0.04502	0.9776	0.42306
	0.07404	0.03952	0.40223	0.0459		0.07444	0.15462	0.97745	0.04252
	0.08459	0.01895	0.40216	0.06045		0.09774	0.07539	0.97727	0.1528
	0.11506	0.44785	0.40099	0.10799		0.24756	0.07532	0.9769	0.02467
	0.07277	0.01897	0.39929	0.03768		0.37802	0.09784	0.9767	0.53456
	0.10627	0.04176	0.39925	0.12151		0.42302	0.07672	0.97612	0.31008
	0.19335	0.04119	0.39811	0.16746		0.33337	0.16583	0.97608	0.00821
	0.07652	0.01822	0.39801	0.05742		0.35448	0.26581	0.97534	0.31997
	0.07021	0.01927	0.39797	0.02716		0.24951	0.02911	0.97504	0.52059
	0.16283	0.0898	0.39791	0.11264		0.12877	0.01602	0.97448	0.09736
	0.05772	0.0448	0.3974	0.07966		0.13604	0.01551	0.97299	0.01659
	0.01628	0.02433	0.39723	0.16273		0.36565	0.06411	0.97255	0.10839
	0.07413	0.01868	0.39706	0.0282		0.38167	0.0288	0.97132	0.55681
	0.04312	0.01321	0.39701	0.08342		0.52625	0.12953	0.97002	0.09546
	0.1255	0.33116	0.39699	0.26387		0.48723	0.02116	0.96972	0.29349
	0.26135	0.04249	0.39637	0.07851		0.43829	0.05844	0.96959	0.02171
	0.02042	0.01593	0.39637	0.05906		0.21328	0.04957	0.96931	0.02157
	0.08382	0.03191	0.39629	0.14402		0.14567	0.01845	0.96895	0.00808
	0.02204	0.12954	0.39563	0.41464		0.35185	0.0164	0.96884	0.50165
	0.10051	0.04314	0.3953	0.24374		0.15574	0.01218	0.96822	0.19594
	0.04788	1.12282	0.39529	0.04939		0.33937	0.0711	0.96799	0.00869
	0.01127	0.17072	0.39456	0.0976		0.14886	0.03048	0.9678	0.26241
	0.10981	0.01603	0.3941	0.03024		0.19775	0.01416	0.96751	0.06133
	0.01326	0.01008	0.39408	0.06702		0.2552	0.3315	0.96741	0.24783
	0.01145	0.01343	0.39406	0.27147		0.0717	0.06954	0.96706	0.15722
	0.33432	0.15249	0.39376	0.01521		0.21431	0.11	0.96663	0.03143
	0.71808	0.04994	0.39364	0.0135		0.22145	0.02029	0.96635	0.28768
	0.12344	0.02528	0.39354	0.01734		0.2989	0.01307	0.96603	0.31679
	0.06972	0.01837	0.39335	0.36007		0.1872	0.0465	0.96565	0.04212
	0.02043	0.26899	0.3929	0.02137		0.36536	0.01472	0.96531	0.03647
	0.27301	0.01992	0.39233	0.02458		0.68139	0.01057	0.96483	0.4598
	0.01919	0.12841	0.39218	0.37966		0.20242	0.2724	0.96415	0.66584
	0.15681	0.06155	0.39139	0.03819		0.28452	0.08524	0.96388	0.21722
	0.41399	0.54561	0.39137	0.03706		0.09073	0.01292	0.96364	0.08316
	0.16332	0.03845	0.39059	0.16351		0.21848	0.04922	0.96363	0.20959
	0.24981	0.44588	0.39051	0.08278		0.90813	0.03407	0.96346	0.02769
	0.0139	0.10911	0.38907	0.14468		0.94425	0.06221	0.96331	0.01658
	0.02932	0.01328	0.38715	0.08233		0.35696	0.10908	0.96329	0.4774
	0.11051	0.05954	0.38683	0.1025		0.02051	0.04518	0.96324	0.05106
	0.11517	0.05473	0.38657	0.0533		0.19395	0.18539	0.96317	0.09499
	0.34501	0.12742	0.38629	0.07772		0.03521	0.09052	0.96302	0.43279
	0.04698	0.08205	0.38547	0.06339		0.08738	0.07467	0.96279	0.04385
	0.11831	0.07728	0.38431	0.09624		0.16071	0.07181	0.96275	0.33878
	0.35042	0.06704	0.3836	0.04256		0.14595	0.01346	0.96252	0.02554
	0.03736	0.58656	0.38342	0.11689		0.10958	0.05429	0.96248	0.01457
	0.07771	0.01874	0.38321	0.08333		0.18193	0.22887	0.96202	0.03405
	0.02868	0.0238	0.38237	0.02637		0.19753	0.02759	0.96201	0.08655
	0.05907	0.01041	0.38225	0.07516		0.05159	0.01037	0.96201	0.15796
	0.03713	0.12786	0.38183	0.07145		0.6445	0.05432	0.9618	0.02028
	0.06801	0.02161	0.38159	0.03407		0.19204	0.01773	0.96165	0.12236
	0.08415	0.0225	0.38048	0.06998		0.30843	0.65264	0.96062	0.10975
	0.03679	0.04532	0.38016	0.12887		0.14205	0.07392	0.96062	0.30543
	0.12524	0.0148	0.37959	0.17063		0.65971	0.0673	0.96059	0.08356
	0.01944	0.04201	0.37933	0.26262		0.08081	0.0737	0.9601	0.2946
	0.01936	0.16174	0.37898	0.02287		0.12773	0.03873	0.95998	0.10673
	0.37086	0.07546	0.37891	0.19923		0.0133	0.10139	0.95976	0.01192
	0.04373	0.08115	0.37869	0.03574		0.28555	0.0167	0.95974	0.27366
	0.0393	0.01614	0.37827	0.0265		0.20134	0.10937	0.95867	0.10336
	0.22378	0.11774	0.37759	0.12519		0.33597	0.09182	0.95841	0.1763
	0.01526	0.03542	0.37724	0.09177		0.02718	0.28386	0.9581	0.06072
	0.06418	0.01651	0.37656	0.05563		0.27017	0.01025	0.95777	0.3053
	0.02519	0.02288	0.37629	0.10785		0.27127	0.20145	0.95772	0.16781
	0.22091	0.14629	0.37603	0.22375		0.07403	0.22828	0.95726	0.1978
	0.08488	0.0683	0.37586	0.01457		0.55276	0.02119	0.95698	0.68677
	0.02814	0.08419	0.3758	0.16501		0.09016	0.08889	0.95694	0.6176
	0.02777	0.28716	0.37526	0.03489		0.29181	0.10312	0.95692	0.5343
	0.02835	0.02414	0.37503	0.02143		0.21637	0.02977	0.95657	0.17261
	0.42006	0.03591	0.37494	0.14363		0.05263	0.04551	0.95485	0.28702
	0.03016	0.36289	0.37469	0.07786		0.4077	0.07195	0.95469	0.0356
	0.05853	0.12047	0.37381	0.02628		1.40014	0.08524	0.95459	0.2687
	0.07569	0.24223	0.37369	0.09336		0.21508	0.09588	0.95454	0.03616
	0.01202	0.15333	0.37353	0.01367		0.08368	0.03498	0.95452	0.28431
	0.03377	0.06495	0.37301	0.27244		0.28073	0.0529	0.95425	0.10244
	0.13079	0.0202	0.37276	0.16916		1.20815	0.01221	0.95382	0.0149
	0.127	0.01564	0.37209	0.1225		0.06547	0.17703	0.95381	0.09103
	0.0625	0.13931	0.37171	0.10092		0.67361	0.23218	0.95257	0.29903
	0.30375	0.13403	0.37142	0.07077		0.06052	0.64482	0.95195	0.03112
	0.39512	0.07736	0.36985	0.00858		0.30801	0.18685	0.95164	0.0304
	0.52365	0.01119	0.36961	0.18756		0.09775	0.02441	0.95142	0.39637
	0.0144	0.01203	0.36932	0.02573		0.2556	0.18999	0.95139	0.21289
	0.28799	0.01685	0.36884	0.25762		0.01849	0.01058	0.95124	0.01108
	0.02454	0.05587	0.36849	0.06291		0.38894	0.38605	0.94813	0.04315
	0.05604	0.04515	0.3677	0.25147		0.32204	0.20925	0.94717	0.09099
	0.57188	0.14672	0.36756	0.2802		0.1867	0.04986	0.9465	0.5002
	0.04379	0.03634	0.36731	0.02903		0.64107	0.0701	0.94645	0.37781
	0.04429	0.01325	0.36728	0.07856		0.41899	0.0896	0.9458	0.16515
	0.14319	0.01864	0.36716	0.09787		0.05861	0.22608	0.94552	0.23825
	0.06212	0.27722	0.36693	0.03183		0.20821	0.03442	0.94466	0.29737
	0.09692	0.06177	0.36607	0.01326		0.02448	0.07384	0.94401	0.18498
	0.03013	0.06749	0.36593	0.04298		0.36461	0.01285	0.94366	0.12496
	0.02943	0.03959	0.36551	0.15106		0.06277	0.13147	0.94319	0.0627
	0.02618	0.08764	0.36541	0.04069		0.11418	0.12107	0.9429	0.21671
	0.09773	0.01786	0.36532	0.03294		0.10867	0.32409	0.94266	0.33488
	0.10055	0.19034	0.36529	0.08291		0.11428	0.04798	0.94185	0.16959
	0.06695	0.09869	0.36523	0.04605		0.05191	0.11987	0.94175	0.09222
	0.06361	0.12974	0.36515	0.01578		0.25379	0.11278	0.94128	0.10746
	0.0855	0.08938	0.36511	0.09589		0.1845	0.10315	0.94112	0.02685
	0.04292	0.6358	0.3646	0.21436		0.27061	0.04153	0.94046	0.16487
	0.03508	0.02956	0.36368	0.01811		0.55825	0.05659	0.93927	0.41138
	0.04607	0.01729	0.36366	0.01967		0.20989	0.13406	0.93893	0.05384
	0.01578	0.03018	0.36325	0.02148		0.28455	0.11446	0.9382	0.18544
	0.29413	0.52276	0.36306	0.11089		0.41079	0.02727	0.93819	0.15016
	0.31805	0.1098	0.36195	0.04693		0.16132	0.03613	0.93808	0.28099
	0.03695	0.01517	0.36185	0.16465		0.16438	0.22485	0.93792	0.24433
	0.08768	0.2771	0.3615	0.14022		0.26982	0.3458	0.93684	0.25017
	0.2512	0.0382	0.36101	0.07519		0.07453	0.24383	0.93653	0.15959
	0.04344	0.01198	0.36092	0.27313		0.442	0.28528	0.9363	0.22787
	0.0168	0.07223	0.36088	0.18286		0.01161	0.0977	0.93576	0.35965
	0.22026	0.07754	0.36079	0.03436		0.2983	0.35402	0.9353	0.28126
	0.34887	0.16906	0.3605	0.12548		0.08646	0.13517	0.93498	0.37114
	0.06617	0.02591	0.36	0.16757		0.25419	0.12348	0.93473	0.15591
	0.01262	0.01578	0.35965	0.05277		0.0128	0.03645	0.93451	0.29553
	0.18364	0.48863	0.35952	0.02243		0.51783	0.14852	0.93434	0.15962
	0.37097	0.04105	0.35879	0.01098		0.60712	0.14746	0.93422	0.18589
	0.01442	0.02354	0.35879	0.12604		0.15021	0.16433	0.93421	0.4021
	0.09405	0.01905	0.35855	0.09381		0.4601	0.06069	0.93419	0.02139
	0.01679	0.1686	0.35844	0.11967		0.42548	0.16323	0.93374	0.11144
	0.02387	0.05445	0.35837	0.24577		0.36692	0.15122	0.9326	0.58504
	0.05228	0.2252	0.35824	0.16936		0.13168	0.20973	0.93201	0.0148
	0.03475	0.20193	0.35657	0.0324		0.41136	0.01691	0.93194	0.3425
	0.09646	0.16258	0.3561	0.05119		0.16317	0.01977	0.93188	0.15546
	0.05641	0.01841	0.35579	0.11063		0.0283	0.02348	0.9315	0.10709
	0.15893	0.42307	0.35538	0.40501		0.10001	0.0563	0.93142	0.80475
	0.23392	0.07752	0.35496	0.02283		0.21303	0.62615	0.93124	0.31117
	0.11217	0.45515	0.35487	0.0588		0.04407	0.01135	0.9305	0.21119
	0.10048	0.08988	0.3543	0.03723		0.09519	0.01726	0.93026	0.18281
	0.04247	0.01226	0.35393	0.22596		0.0266	0.09102	0.93014	0.08107
	0.02279	0.04089	0.35391	0.19135		0.22442	0.09883	0.9299	0.28301
	0.37438	0.01118	0.35304	0.15176		0.0559	0.08921	0.92979	0.61639
	0.06174	0.04425	0.35224	0.01659		0.04887	0.19832	0.92944	0.49859
	0.03949	0.01513	0.35203	0.06639		0.03204	0.62049	0.92931	0.28994
	0.16172	0.38274	0.35193	0.02117		0.01626	0.33006	0.92907	0.35808
	0.04479	0.02707	0.35101	0.01686		0.02567	0.1085	0.9288	0.02111
	0.01278	0.01146	0.35032	0.07395		0.17186	0.07992	0.92761	0.22087
	0.14459	0.01404	0.3492	0.23047		0.08258	0.12319	0.92761	0.63266
	0.02655	0.07658	0.34914	0.07		0.03009	0.06572	0.92684	0.53509
	0.08052	0.01181	0.34849	0.05656		0.11754	0.05075	0.9262	0.33882
	0.0165	0.01117	0.34842	0.05823		0.01324	0.05189	0.92575	0.32011
	0.09998	0.02574	0.34772	0.03646		0.23667	0.06431	0.92569	0.0707
	0.03512	0.06655	0.34693	0.0788		0.0753	0.02134	0.92547	0.22119
	0.20864	0.22847	0.34687	0.05385		0.15206	0.01587	0.92527	0.32487
	0.16539	0.11685	0.34687	0.154		0.14106	0.49285	0.92485	0.37203
	0.08923	0.16919	0.34648	0.01632		0.20133	0.2206	0.92388	0.28175
	0.22358	0.01697	0.34607	0.11463		0.09504	0.0329	0.92364	0.22554
	0.0368	0.14312	0.34587	0.03181		0.03259	0.17153	0.92311	0.20892
	0.08811	0.3818	0.34561	0.13024		0.07938	0.11081	0.92296	0.13859
	0.02909	0.02602	0.34559	0.09739		0.02869	0.19917	0.92285	0.1773
	0.5434	0.36589	0.34552	0.07276		0.0601	0.201	0.92223	0.26791
	0.01213	0.02046	0.34525	0.04574		0.25372	0.0138	0.92155	0.04946
	0.03479	0.03351	0.34519	0.12745		0.02806	0.04198	0.92073	0.25693
	0.02228	0.01558	0.3448	0.09858		0.08153	0.03174	0.92054	0.06763
	0.20612	0.68809	0.34445	0.06878		0.37254	0.07155	0.92009	0.25614
	0.29536	0.12802	0.34437	0.08402		0.0636	0.05943	0.91965	0.2291
	0.09608	0.32696	0.34436	0.01308		0.02478	0.15939	0.91945	0.01528
	0.19891	0.02003	0.3441	0.0355		0.0924	0.06903	0.9192	0.19635
	0.05827	0.09402	0.34396	0.0443		0.03202	0.0765	0.91913	0.37773
	0.13334	0.06496	0.34366	0.19024		0.28272	0.35987	0.91895	0.1248
	0.38587	0.749	0.3436	0.10067		0.06673	0.39128	0.9188	0.31487
	0.23221	0.10368	0.34326	0.15236		0.08951	0.18213	0.91878	0.03219
	0.01942	0.05945	0.34303	0.18786		0.08336	0.13499	0.91865	0.04232
	0.0829	0.38389	0.34251	0.0383		0.26266	0.05882	0.9186	0.13944
	0.02375	0.07378	0.34243	0.36766		0.17207	0.2131	0.91858	0.21855
	0.22438	0.16662	0.34228	0.01956		0.04181	0.29837	0.91775	0.05721
	0.19914	0.01494	0.34109	0.1395		0.03444	0.02625	0.91771	0.01798
	0.06275	0.16455	0.34101	0.05366		0.30886	0.01783	0.91692	0.35994
	0.04787	0.11299	0.34063	0.04211		0.15242	0.29427	0.91683	0.03364
	0.36986	0.09655	0.34023	0.01309		0.1715	0.13402	0.91656	0.30852
	0.03826	0.07664	0.34004	0.10538		0.14962	0.82901	0.91564	0.29047
	0.2851	0.01885	0.33998	0.09934		0.14463	0.29252	0.9149	0.95926
	0.16331	0.17737	0.33938	0.07023		0.43783	0.0244	0.9147	0.28009
	0.11651	0.04042	0.3393	0.11223		0.06811	0.07457	0.91446	0.08713
	0.47612	0.03167	0.33899	0.19365		0.30452	0.06763	0.91405	0.0225
	0.17694	0.02254	0.33864	0.03935		0.09272	0.04968	0.914	0.04627
	0.06563	0.07807	0.33852	0.06234		0.38945	0.10669	0.91383	0.20088
	0.67826	0.01146	0.3379	0.12603		0.10942	0.05358	0.91378	1.06486
	0.01378	0.0472	0.33711	0.05042		0.04091	0.1942	0.91329	0.01508
	0.01256	0.10485	0.3371	0.08611		0.28568	0.03294	0.91274	0.19798
	0.0206	0.09047	0.33702	0.20156		0.03513	0.08602	0.91265	0.28946
	0.40858	0.14188	0.33698	0.00994		0.10774	0.18312	0.91241	0.76386
	0.10413	0.051	0.33677	0.10445		0.13474	0.12847	0.91224	0.29861
	0.20399	0.04521	0.33643	0.14065		0.06862	0.06483	0.9121	0.12608
	0.02734	0.42811	0.33627	0.09219		0.05567	0.20509	0.91208	0.73655
	0.05111	0.02252	0.33616	0.02066		0.16048	0.30083	0.91164	0.21812
	0.05514	0.05022	0.336	0.08916		0.11584	0.15879	0.91141	0.02646
	0.25731	0.01613	0.33593	0.18359		0.0608	0.01646	0.91049	0.42216
	0.08302	0.07333	0.33589	0.09269		0.08848	0.05452	0.90978	0.46176
	0.06892	0.08254	0.33577	0.09242		0.39965	0.06035	0.90911	0.31039
	0.26359	0.12087	0.33574	0.15451		0.23248	0.39697	0.909	0.22928
	0.02697	0.01029	0.33527	0.03602		0.37843	0.08523	0.9084	0.353
	0.04704	0.01596	0.33509	0.02589		0.16629	0.23234	0.90813	0.02803
	0.08709	0.0448	0.33495	0.04313		0.24025	0.17424	0.9072	0.25939
	0.05531	0.08781	0.33352	0.21093		0.07133	0.06553	0.90713	0.42094
	0.07047	0.12871	0.33334	0.06966		0.14632	0.09345	0.90687	0.14197
	0.04229	0.05303	0.33182	0.10214		0.0476	0.12354	0.90685	0.15005
	0.38326	0.48282	0.33173	0.11172		0.16839	0.07059	0.9067	0.40527
	0.01104	0.22951	0.33143	0.25512		0.26278	0.07114	0.90658	0.25436
	0.04677	0.16907	0.33054	0.04828		0.20359	0.09269	0.90648	0.017
	0.27701	0.09233	0.33054	0.07612		0.02318	0.028	0.9062	0.18488
	0.25273	0.02301	0.32964	0.0787		0.27847	0.32745	0.90612	0.32749
	0.19767	0.08269	0.32898	0.00988		0.03197	0.04774	0.90604	0.11987
	0.01473	0.02787	0.32889	0.02208		0.01105	0.02503	0.90555	0.23146
	0.06594	0.0377	0.32868	0.4161		0.27054	0.0173	0.9053	0.45209
	0.24706	0.02302	0.32852	0.04619		0.24305	0.04098	0.90514	0.06488
	0.19988	0.29837	0.32818	0.06902		0.97219	0.09398	0.9051	0.21425
	0.01865	0.11106	0.32808	0.17776		0.11214	0.19012	0.90445	0.18941
	0.06838	0.04255	0.32804	0.03499		0.04761	0.0728	0.90423	0.34157
	0.13522	0.18058	0.32791	0.1539		0.43925	0.16187	0.90394	0.06302
	0.0874	0.10937	0.32752	0.24547		0.04734	0.13952	0.90361	0.37609
	0.16689	0.04104	0.32727	0.19336		0.39411	0.06455	0.90353	0.29448
	0.30948	0.03502	0.32701	0.20146		0.53999	0.0207	0.9035	0.10329
	0.10701	0.74074	0.32697	0.05608		0.19888	0.1033	0.90323	0.35422
	0.07589	0.5059	0.32617	0.02558		0.11767	0.01389	0.90257	0.24507
	0.34127	0.04454	0.32547	0.17447		0.1222	0.09075	0.90202	0.22217
	0.03498	0.02967	0.32544	0.01487		0.10166	0.07243	0.90189	0.16555
	0.14748	0.12791	0.32535	0.01072		0.28305	0.03529	0.9014	0.28132
	0.01244	0.01252	0.32513	0.04839		0.20435	0.01288	0.90133	0.34505
	0.09723	0.06872	0.32513	0.12499		0.05759	0.10017	0.90027	0.144
	0.01622	0.01461	0.32491	0.01435		0.0718	0.21082	0.89986	0.1782
	0.07646	0.01121	0.3249	0.17242		0.18621	0.28882	0.89962	0.27878
	0.13027	0.25554	0.32414	0.0285		0.01183	0.10416	0.89939	0.23326
	0.01535	0.01668	0.32409	0.2974		0.13711	0.07787	0.89926	0.40942
	0.17772	0.02499	0.32337	0.15917		0.10336	0.2969	0.89912	0.06229
	0.1245	0.09689	0.32284	0.15551		0.0851	0.39555	0.8987	0.21659
	0.19395	0.01185	0.32246	0.04975		0.14948	0.13308	0.89868	0.28972
	0.01256	0.01007	0.32236	0.02428		0.05151	0.12124	0.89801	0.06286
	0.09284	0.02338	0.32172	0.10994		0.05097	0.09938	0.89775	0.20806
	0.23808	0.39008	0.32142	0.04335		0.02819	0.08573	0.89767	0.15384
	0.02546	0.14469	0.32138	0.32089		0.03565	0.03581	0.89718	0.18096
	0.03579	0.03354	0.32132	0.26715		0.13121	0.27401	0.89706	0.07566
	0.05243	0.13099	0.32125	0.11105		0.07456	0.2654	0.89689	0.72523
	0.23093	0.05185	0.32092	0.07485		0.08988	0.23146	0.89655	0.09923
	0.05363	0.16358	0.32053	0.07395		0.16157	0.03389	0.89593	0.27158
	0.01653	0.4943	0.3204	0.10995		0.17668	0.01813	0.89586	0.59574
	0.23132	0.06391	0.32032	0.03222		0.16187	0.0746	0.89573	0.09023
	0.01928	0.02611	0.32025	0.17265		0.18721	0.17664	0.8956	1.00904
	0.01932	0.02636	0.31959	0.15325		0.10866	0.36764	0.89533	0.16402
	0.18251	0.01597	0.31948	0.30001		0.08184	0.01497	0.89512	0.34745
	0.02754	0.14451	0.31901	0.07817		0.18933	0.14153	0.89457	0.38334
	0.27396	0.08692	0.31879	0.24282		0.01698	0.1455	0.89413	0.69742
	0.01855	0.07448	0.31864	0.13493		0.08363	0.16343	0.89347	0.56161
	0.01835	0.04863	0.31807	0.03806		0.23378	0.0219	0.89305	0.06403
	0.45986	0.31909	0.31805	0.15443		0.07255	0.03455	0.89295	0.23873
	0.11031	0.68136	0.31775	0.21166		0.08122	0.06227	0.89241	0.07084
	0.13428	0.05927	0.31769	0.01116		0.32483	0.0379	0.89182	0.202
	0.01574	0.30406	0.31756	0.0141		0.37732	0.08956	0.89157	0.27911
	0.0992	0.0364	0.31752	0.09313		0.18539	0.03537	0.89067	0.25714
	0.08356	0.03242	0.31746	0.0207		0.12464	0.431	0.89038	0.29224
	0.07158	0.04618	0.31717	0.01055		0.11187	0.51113	0.8901	0.08539
	0.07593	0.01068	0.31617	0.05565		0.31006	0.07132	0.88848	0.12978
	0.24487	1.289	0.3159	0.01816		0.14995	0.37907	0.88845	0.08962
	0.04079	0.01272	0.31541	0.05472		0.18835	0.06683	0.88834	0.28652
	0.22433	0.02578	0.31512	0.0669		0.08231	0.0714	0.88829	0.10701
	0.02883	0.66078	0.31509	0.0496		0.15068	0.01703	0.888	0.61936
	0.06446	0.03785	0.31467	0.01089		0.27223	0.11825	0.88764	0.42139
	0.38246	0.04726	0.31419	0.0718		0.03399	0.11	0.88728	0.00862
	0.07963	0.08592	0.31415	0.11889		0.09581	0.15525	0.88717	0.46942
	0.10318	0.01253	0.31412	0.2469		1.34554	0.10454	0.88705	0.42426
	0.06048	0.28374	0.31389	0.02078		0.07584	0.21203	0.88696	0.04193
	0.04269	0.10832	0.3133	0.09299		0.53334	0.07723	0.88671	0.10714
	0.12681	0.65638	0.31318	0.01225		0.06363	0.09496	0.88644	0.05604
	0.08659	0.08107	0.3129	0.0352		0.21361	0.13497	0.88633	0.11105
	0.02628	0.11543	0.31232	0.04887		0.03142	0.08233	0.88632	0.1023
	0.11144	0.07758	0.31228	0.28865		0.55763	0.01831	0.886	0.31866
	0.02436	0.1137	0.31213	0.07425		0.01777	0.05784	0.88588	0.01698
	0.0299	0.05393	0.3118	0.07957		0.16708	0.04124	0.88534	0.34927
	0.05779	0.02749	0.3116	0.05731		0.04335	0.13014	0.88431	0.23231
	0.03167	0.02507	0.31143	0.01863		0.04468	0.12936	0.88431	0.56784
	0.02326	0.0434	0.31105	0.01525		0.03604	0.01151	0.88365	0.14011
	0.04338	0.0195	0.31098	0.06311		0.10892	0.03128	0.88349	0.28439
	0.12373	0.10892	0.31065	0.02224		0.01149	0.01483	0.8834	0.61043
	0.15658	0.10082	0.31025	0.15722		0.03258	0.01026	0.88337	0.14438
	0.0489	0.01956	0.30991	0.17141		0.05498	0.0143	0.88334	0.2778
	0.22322	0.013	0.30956	0.04331		0.0782	0.02591	0.88332	0.03764
	0.0472	0.02492	0.30906	0.02859		0.03001	0.03126	0.88307	0.22441
	0.15179	0.2865	0.3087	0.02688		0.02925	0.03326	0.88296	0.09095
	0.03204	0.16587	0.30861	0.16653		0.22727	0.05672	0.88284	0.45065
	0.28469	0.05819	0.30834	0.09243		0.1104	0.02724	0.88275	0.44203
	0.03167	0.15745	0.3082	0.13728		0.22393	0.06622	0.88264	0.3996
	0.12709	0.16202	0.30753	0.05152		0.01076	0.15055	0.88263	0.13486
	0.11792	0.17757	0.30728	0.10468		0.02273	0.08441	0.88261	0.01005
	0.04636	0.01291	0.30716	0.04548		0.04828	0.06033	0.88254	0.05897
	0.0247	0.01542	0.3069	0.09751		0.2188	1.14757	0.88229	0.38217
	0.06653	0.05805	0.30675	0.14356		0.07162	0.01348	0.88208	0.23206
	0.09285	0.015	0.30667	0.19799		0.01396	0.0146	0.88136	0.82555
	0.19749	0.01405	0.3066	0.03768		0.02419	0.10108	0.88126	0.64426
	0.14797	0.06939	0.30656	0.13598		0.66565	0.13745	0.88102	0.06705
	0.05904	0.1199	0.30635	0.0132		0.13214	0.0312	0.88007	0.37377
	0.14304	0.41366	0.30631	0.03266		0.02346	0.81217	0.88006	0.58864
	0.03211	0.16192	0.30627	0.28816		0.04006	0.1282	0.87984	0.17968
	0.06026	0.05515	0.30558	0.04876		0.05473	0.03068	0.87978	0.36281
	0.01729	0.04142	0.30545	0.02933		0.19808	0.05312	0.87971	0.03046
	0.01149	0.01065	0.30542	0.05138		0.18578	0.04046	0.87968	0.1757
	0.02965	0.06953	0.30539	0.06387		0.19602	0.0253	0.87959	0.33766
	0.01588	0.01189	0.30524	0.06906		0.02392	0.0959	0.8794	0.02027
	0.03629	0.02577	0.30444	0.46972		0.07135	0.04057	0.87915	0.13944
	0.02085	0.17939	0.30415	0.11091		0.02794	0.1846	0.879	0.58961
	0.26977	0.01798	0.30398	0.03397		0.35406	1.49775	0.8787	0.19167
	0.55117	0.10485	0.30355	0.22703		0.0102	0.17076	0.87842	0.21716
	0.01183	0.11265	0.30296	0.08356		0.14954	0.01533	0.87813	0.62929
	0.03306	0.0565	0.30294	0.08122		0.09283	0.04862	0.87762	0.62588
	0.0269	0.05677	0.30282	0.08172		0.11754	0.0799	0.87712	0.50185
	0.09546	0.16557	0.30266	0.05921		0.09969	0.59359	0.87689	0.13533
	0.28222	0.07719	0.30254	0.02925		0.16158	0.36318	0.87654	0.04868
	0.05636	0.06471	0.30216	0.00854		0.01999	0.07286	0.87649	0.21482
	0.05149	0.04053	0.30204	0.03929		0.05106	0.01708	0.87628	0.07001
	0.02439	0.0118	0.30167	0.1255		0.61218	0.06847	0.8762	0.31004
	0.08239	0.03815	0.30165	0.08705		0.03323	0.05923	0.87596	0.11192
	0.01079	0.03031	0.30091	0.01418		0.10551	0.02923	0.87583	0.55164
	0.08559	0.06518	0.30081	0.05692		0.02646	0.13767	0.87558	0.27623
	0.31956	0.02241	0.30077	0.05641		0.04172	0.02558	0.87556	0.33912
	0.04744	0.04977	0.3007	0.12508		0.06294	0.51304	0.87524	0.43314
	0.16845	0.14321	0.29983	0.03265		0.09525	0.02118	0.87493	0.48941
	0.02281	0.01689	0.29979	0.01826		0.14759	0.12438	0.87438	0.27074
	0.13359	0.16185	0.29913	0.01976		0.26529	0.16651	0.87417	0.38952
	0.14863	0.08264	0.29832	0.08275		0.0406	0.07148	0.87405	0.5717
	0.06068	0.0112	0.29791	0.05529		0.38811	0.12037	0.87362	0.10318
	0.111	0.02024	0.29758	0.01084		0.71823	0.01773	0.87356	0.36447
	0.07293	0.09498	0.29732	0.06586		0.0528	0.40612	0.87351	0.13564
	0.21003	0.02895	0.297	0.00931		0.61004	0.02551	0.87305	0.06318
	0.0676	0.02796	0.29691	0.3065		0.22617	0.23861	0.87293	0.38305
	0.05497	0.05682	0.29674	0.03915		0.08273	0.0644	0.87273	0.05222
	0.04218	0.05242	0.29646	0.02803		0.03278	0.26747	0.87268	0.0789
	0.02111	0.21483	0.29611	0.08527		0.14281	0.05654	0.87243	0.2687
	0.01394	0.01039	0.29505	0.01549		0.06849	0.7083	0.87222	0.94047
	0.22036	0.04602	0.29474	0.03158		0.04682	0.07821	0.87219	0.04762
	0.07358	0.02371	0.29473	0.01145		0.07685	0.02514	0.87218	0.08474
	0.01369	0.0114	0.29451	0.05354		0.34116	0.16959	0.87197	0.04661
	0.06176	0.09456	0.29428	0.03044		0.26036	0.0558	0.87174	0.39939
	0.07533	0.03324	0.29422	0.15781		0.18313	0.07295	0.87162	0.29943
	0.05369	0.02199	0.29395	0.03931		0.11175	0.23365	0.87135	0.05591
	0.38222	0.02938	0.29377	0.01947		0.1318	0.05896	0.87128	0.24359
	0.02448	0.32666	0.29328	0.02356		0.05335	0.02742	0.87112	0.30449
	0.09925	0.0562	0.29316	0.01935		0.02183	0.14217	0.87107	0.5548
	0.01579	0.0717	0.29312	0.02808		0.02235	0.11807	0.87105	0.28854
	0.15679	0.1204	0.29311	0.1256		0.1956	0.09768	0.87073	0.06602
	0.11181	0.14066	0.29285	0.06994		0.06488	0.02588	0.87072	0.00998
	0.09031	0.12966	0.29223	0.02095		0.11976	1.054	0.8703	0.05344
	0.10286	0.02668	0.29189	0.13519		0.09527	0.02853	0.87021	0.18973
	0.09459	0.17107	0.29178	0.06734		0.39287	0.15289	0.87018	0.0407
	0.1189	0.02307	0.2916	0.11462		0.12506	0.02902	0.86946	0.38512
	0.07197	0.04878	0.29158	0.10811		0.2316	0.07992	0.86939	0.12799
	0.30266	0.04923	0.29133	0.04662		0.07042	0.08958	0.86936	0.24194
	0.20206	0.25982	0.29121	0.14842		0.0376	0.04622	0.86919	0.08835
	0.01026	0.08664	0.29107	0.11004		0.35019	0.06272	0.86882	0.01151
	0.02498	0.04178	0.29062	0.17012		0.04774	0.02503	0.86811	0.46112
	0.06212	0.02345	0.29059	0.08057		0.32569	0.70218	0.86809	0.6225
	0.06827	0.04354	0.29054	0.33698		0.11655	0.02366	0.86775	0.20309
	0.54987	0.41721	0.29042	0.1008		0.08401	0.02823	0.86762	0.47493
	0.05563	0.06783	0.29032	0.01303		0.09698	0.05213	0.86759	0.2417
	0.15057	0.07172	0.29002	0.10205		0.20741	0.19748	0.86734	0.14155
	0.03661	0.15078	0.28996	0.02898		0.30564	0.03059	0.86718	0.30901
	0.11481	0.02373	0.28983	0.02492		0.16262	0.19239	0.86595	0.02373
	0.05621	0.03074	0.28972	0.22787		0.05894	0.05674	0.86561	0.2418
	0.02344	0.03604	0.28972	0.1556		0.91534	0.29611	0.8656	0.13415
	0.35853	0.02802	0.28962	0.08021		0.23477	0.09959	0.86548	0.33613
	0.04996	0.06358	0.28956	0.05891		0.12827	0.02307	0.86544	0.05013
	0.10291	0.42598	0.28949	0.15402		0.04096	0.1305	0.8654	0.42452
	0.01488	0.16895	0.28922	0.23216		0.01391	0.21017	0.86491	0.13388
	0.02531	0.01662	0.28904	0.26975		0.01828	0.20507	0.86459	0.1488
	0.03973	0.02009	0.28833	0.12454		0.02441	0.0212	0.86455	0.3295
	0.02124	0.02025	0.28819	0.06708		0.16467	0.01162	0.86442	0.32317
	0.24612	0.07889	0.28797	0.01071		0.01963	0.00846	0.86429	0.44927
	0.17242	0.03278	0.28789	0.04008		0.11034	0.01741	0.86388	0.04445
	0.04265	0.09827	0.28775	0.40266		0.21394	0.02687	0.86364	0.70387
	0.01329	0.02069	0.28765	0.01835		0.06042	0.1078	0.86325	0.26501
	0.02495	0.03394	0.28752	0.06222		0.1686	0.01692	0.86319	0.27758
	0.04424	0.01802	0.28747	0.01736		0.1863	0.02978	0.86312	0.24796
	0.04594	0.11035	0.2873	0.07157		0.58208	0.04974	0.863	0.06877
	0.04193	0.01225	0.28718	0.14325		0.24082	0.01437	0.86281	0.04339
	0.04106	0.02796	0.28692	0.01945		0.39256	0.17995	0.86279	0.28517
	0.09777	0.01326	0.28684	0.03515		0.11833	0.03962	0.86272	0.95202
	0.01222	0.01924	0.28662	0.0224		0.11853	0.02035	0.86225	0.20009
	0.04821	0.0164	0.28643	0.01532		0.03444	0.40044	0.86173	0.28868
	0.07071	0.11772	0.28634	0.27316		0.12269	0.01316	0.86144	0.39258
	0.02719	0.19262	0.28597	0.08797		0.12434	0.18321	0.861	0.32606
	0.03731	0.11641	0.28579	0.25623		0.10023	0.02112	0.86083	0.1015
	0.03912	0.06464	0.28577	0.04543		0.11654	0.03047	0.86041	0.08321
	0.15586	0.05797	0.28569	0.15275		0.1432	0.06013	0.86028	0.27489
	0.02919	0.02152	0.28548	0.01625		0.05594	0.01301	0.8601	0.34489
	0.01962	0.01727	0.28523	0.1771		0.11504	0.03712	0.85986	0.22391
	0.20054	0.02511	0.28511	0.13053		0.16281	0.03805	0.85958	0.54339
	0.07808	0.11208	0.28509	0.09867		0.47176	0.04663	0.85942	0.05954
	0.13748	0.01112	0.28475	0.05059		0.24777	0.02053	0.8591	0.56758
	0.01072	0.03135	0.2842	0.13432		0.11132	0.01726	0.85902	0.31467
	0.03779	0.01954	0.2841	0.10034		0.60291	0.04854	0.85875	0.11626
	0.07388	0.10299	0.28339	0.09674		0.15918	0.0533	0.8587	0.21242
	0.04634	0.05039	0.28316	0.14507		0.01384	0.05324	0.85838	0.31861
	0.01075	0.04484	0.28307	0.10106		0.31517	0.02727	0.8583	0.30862
	0.04717	0.17448	0.28237	0.17229		0.64346	0.39869	0.85825	0.1886
	0.06832	0.0334	0.28153	0.17778		0.26608	0.05197	0.85822	0.38982
	0.16978	0.52491	0.28137	0.17362		0.22921	0.01705	0.85757	0.4272
	0.17908	0.89104	0.28122	0.08943		0.02161	0.01961	0.85735	0.04729
	0.09471	0.39006	0.28112	0.06511		0.18834	0.06983	0.85731	0.21344
	0.07361	0.01557	0.28062	0.02878		0.16468	0.06469	0.85709	0.26401
	0.08617	0.04568	0.28046	0.15853		0.05385	0.10251	0.85635	0.14794
	0.1722	0.01034	0.28017	0.03276		0.19459	0.02519	0.85586	0.37639
	0.05902	0.01364	0.27989	0.14244		0.03612	0.06136	0.85579	0.11732
	0.21485	0.13599	0.27979	0.23456		0.15901	0.14325	0.85577	0.21668
	0.01766	0.01233	0.27954	0.12727		0.13469	0.04678	0.8556	0.20782
	0.32635	0.02348	0.27944	0.04158		0.18968	0.15194	0.85514	0.25345
	0.09581	0.01814	0.2794	0.0756		0.1942	0.07322	0.85489	0.28433
	0.12036	0.0583	0.27903	0.01216		0.18367	0.02229	0.85361	0.82263
	0.17582	0.01864	0.27891	0.20373		0.31017	0.00931	0.85355	0.23441
	0.05083	0.01799	0.27866	0.13101		0.20002	0.04276	0.85343	0.19102
	0.04839	0.21124	0.2785	0.10594		0.2091	0.04804	0.85321	0.07146
	0.05594	0.07177	0.27844	0.24534		0.09239	0.07733	0.85239	0.78067
	0.20905	0.01796	0.27827	0.06192		0.38151	0.44958	0.85233	0.24293
	0.0113	0.04413	0.27825	0.01811		0.21025	0.02901	0.8523	0.08896
	0.03154	0.07362	0.27805	0.79208		0.14762	0.03418	0.85172	0.40122
	0.05206	0.01973	0.27791	0.1707		0.30276	0.01411	0.85163	1.79053
	0.02561	0.19023	0.27786	0.13454		0.38515	0.13199	0.85155	0.04177
	0.01677	0.0735	0.27737	0.02392		0.15572	0.0266	0.85141	0.18545
	0.11168	0.01148	0.27735	0.0088		0.04941	0.18163	0.85118	0.1475
	0.07546	0.37149	0.27735	0.03397		0.50998	0.02181	0.85058	1.23836
	0.06084	0.05686	0.27695	0.02106		0.41621	0.03601	0.85046	0.55267
	0.08624	0.011	0.27574	0.17046		0.12822	0.14109	0.85032	0.24488
	0.4065	0.01527	0.27541	0.01658		0.17155	0.02897	0.85031	0.02734
	0.01357	0.02297	0.27537	0.00815		0.32081	0.01763	0.85021	0.28085
	0.01584	0.03601	0.27526	0.15246		0.02238	0.16432	0.84991	0.09382
	0.06409	0.02437	0.27515	0.11156		0.15056	0.43356	0.84986	0.07035
	0.09298	0.01027	0.27503	0.05922		0.09778	0.03189	0.84979	0.64876
	0.03671	0.31047	0.27501	0.13192		0.27225	0.01907	0.84973	0.6031
	0.04866	0.02262	0.27484	0.21276		0.05899	0.72195	0.84973	0.22782
	0.05433	0.07225	0.27469	0.0211		0.09935	0.04992	0.84941	0.33095
	0.05244	0.07485	0.27457	0.02936		0.29385	0.08168	0.8494	0.50309
	0.10872	0.19433	0.27397	0.0353		0.02381	1.06761	0.84938	0.38822
	0.05376	0.03853	0.27388	0.08321		0.09777	0.10397	0.84827	0.13178
	0.04636	0.09549	0.2735	0.08675		0.18181	0.07753	0.84762	0.16122
	0.04782	0.05012	0.27308	0.46346		0.0836	0.08326	0.84743	0.15075
	0.04363	0.0578	0.27297	0.0374		0.39066	0.01439	0.84739	0.24664
	0.02714	0.04694	0.27286	0.15841		0.12922	0.10227	0.84738	0.22526
	0.05507	0.13977	0.27277	0.02392		0.18817	0.04024	0.84737	0.8491
	0.03157	0.02827	0.27274	0.06607		0.38914	0.07356	0.84656	0.15343
	0.01886	0.01577	0.27267	0.01095		0.02391	0.04318	0.84645	0.1513
	0.03027	0.47191	0.27247	0.01515		0.07927	0.10101	0.84632	0.15537
	0.02812	0.02424	0.27191	0.05088		0.02219	0.01296	0.84595	0.22894
	0.0112	0.0227	0.27125	0.18505		0.02493	0.12496	0.84565	0.55013
	0.17568	0.05189	0.27101	0.04145		0.2581	0.07885	0.84553	0.6516
	0.03723	0.09761	0.27091	0.15815		0.06531	0.11444	0.8454	0.36253
	0.01977	0.05521	0.27082	0.01833		0.48809	0.03628	0.84529	0.23142
	0.01372	0.01635	0.27038	0.03153		0.48756	0.10982	0.84523	0.32293
	0.08589	0.50767	0.27012	0.03436		0.70118	0.14921	0.84478	0.64653
	0.08579	0.0333	0.27009	0.18401		0.03838	0.16621	0.84472	0.54011
	0.81098	0.04692	0.26968	0.09409		0.10079	0.08652	0.84435	0.21967
	0.13231	0.01048	0.26967	0.06406		0.13634	0.22249	0.84426	0.05486
	0.17966	0.09349	0.26957	0.05804		0.92781	0.04362	0.84416	0.13539
	0.02067	0.11517	0.26924	0.01723		0.98402	0.02775	0.84413	0.0696
	0.37695	0.06089	0.26922	0.04214		0.06363	0.02321	0.84412	0.38159
	0.02705	0.02325	0.26912	0.14143		0.15783	0.12745	0.84391	0.19572
	0.05821	0.11617	0.26912	0.06382		0.18607	0.0338	0.84366	0.01486
	0.02212	0.01783	0.26885	0.03517		0.04765	0.02047	0.84348	0.35262
	0.02909	0.37307	0.26856	0.19114		0.55352	0.01912	0.84336	0.61895
	0.01956	0.01173	0.26819	0.1134		0.06422	0.03678	0.843	0.1571
	0.05408	0.35393	0.26817	0.0668		0.0676	0.01825	0.84296	0.19166
	0.05472	0.04034	0.26799	0.04032		0.48163	0.01245	0.84284	0.20832
	0.23951	0.91708	0.26787	0.01331		0.60192	0.01125	0.84277	0.03464
	0.07022	0.05449	0.26782	0.0332		0.08938	0.01565	0.84249	0.10695
	0.11539	0.06974	0.26778	0.12474		0.04206	0.01544	0.84229	0.02747
	0.03501	0.03894	0.26776	0.03362		0.05112	0.02061	0.842	0.57205
	0.14952	0.20415	0.26761	0.0662		0.04537	0.07817	0.84181	0.11515
	0.01605	0.41859	0.26748	0.0099		0.19107	0.01961	0.8415	0.21788
	0.07348	0.05055	0.26746	0.1127		0.33542	0.02644	0.84144	0.12658
	0.06922	0.06949	0.26726	0.01584		0.32673	0.27126	0.84065	0.02821
	0.02122	0.0972	0.26721	0.21969		0.45015	0.09692	0.83997	0.34774
	0.02559	0.01085	0.26703	0.0184		0.03455	0.02104	0.83996	0.28308
	0.04111	0.01292	0.26693	0.07427		0.17143	0.0155	0.83993	0.02002
	0.07455	0.03721	0.26679	0.04903		0.30194	0.01251	0.83977	0.14258
	0.01049	0.78168	0.2663	0.12051		0.02581	0.12657	0.8396	0.21833
	0.01677	0.13246	0.26623	0.02335		0.84214	0.22103	0.8394	0.42601
	0.25423	0.03525	0.26609	0.02369		0.04661	0.20012	0.83909	0.36861
	0.01357	0.0629	0.26603	0.18958		0.02447	0.07557	0.83893	0.0349
	0.01649	0.04862	0.26595	0.06727		0.0454	0.14487	0.83865	0.28207
	0.19034	0.01401	0.26556	0.05824		0.03731	0.30228	0.83842	0.41012
	0.10624	0.22705	0.26525	0.2025		0.71405		0.83825	0.31831
	0.11456	0.05911	0.26524	0.05473		0.07897		0.83816	0.10489
	0.02555	0.05262	0.26503	0.10165		0.05265		0.8381	0.75265
	0.02054	0.03788	0.26494	0.17569		0.21542		0.83794	0.08686
	0.03301	0.2112	0.26466	0.01159		0.03648		0.83714	0.27834
	0.04369	0.09074	0.26465	0.30833		0.01597		0.8366	0.35022
	0.17604	0.05265	0.2634	0.02551		0.1102		0.83659	0.55086
	0.17744	0.11744	0.26339	0.07388		0.10729		0.83647	0.1575
	0.46676	0.03794	0.26337	0.03133		0.04476		0.83617	0.2687
	0.16066	0.05095	0.26337	0.00849		0.09722		0.83613	0.35301
	0.07116	0.46093	0.26319	0.02427		0.25465		0.83608	0.1189
	0.01631	0.12921	0.26319	0.11222		0.2661		0.83598	0.11383
	0.09048	0.01221	0.26312	0.17281		0.74933		0.83555	1.42949
	0.10387	0.04187	0.26275	0.08023		0.36295		0.83544	0.30145
	0.24557	0.20652	0.26258	0.043		0.06651		0.83497	0.27826
	0.26543	0.0773	0.2625	0.17977		0.09687		0.83482	0.02593
	0.08864	0.01498	0.26247	0.15702		0.03382		0.83465	0.35823
	0.21743	0.03161	0.26246	0.03101		0.61612		0.83458	0.14005
	0.06864	0.02137	0.26239	0.10874		0.06333		0.83421	0.02392
	0.04034	0.25151	0.26234	0.0395		0.05499		0.83388	0.06144
	0.22466	0.13646	0.26233	0.00862		0.12492		0.83387	0.03218
	0.04872	0.06248	0.26187	0.10071		0.16613		0.83377	0.27994
	0.03576	0.01456	0.26184	0.25976		0.04024		0.83344	0.0308
	0.01481	0.12266	0.26182	0.09008		0.04896		0.83307	0.20993
	0.01063	0.05621	0.26178	0.03169		0.01593		0.83249	0.14207
	0.0757	0.03965	0.26159	0.01219		0.24961		0.83247	0.27387
	0.24814	0.08056	0.26117	0.07855		0.02601		0.83234	0.05044
	0.16566	0.03391	0.26026	0.12999		0.11303		0.83208	0.0718
	0.12239	0.01741	0.25968	0.01		0.01518		0.83189	0.21025
	0.04925	0.25487	0.25961	0.13038		0.07461		0.83188	0.13395
	0.02772	0.01695	0.25931	0.18808		0.11753		0.83183	0.25864
	0.03972	0.03814	0.25929	0.15368		0.81469		0.83164	0.02365
	0.05163	0.0161	0.25929	0.01436		0.47324		0.83144	0.02074
	0.10921	0.01038	0.25903	0.01915		0.08376		0.83136	0.42188
	0.02518	0.24712	0.25894	0.08339		0.12355		0.83132	0.238
	0.03731	0.04162	0.25892	0.12553		0.19124		0.83129	0.02733
	0.01281	0.07769	0.2589	0.07195		0.04792		0.83121	0.01866
	0.08672	0.07312	0.25888	0.11684		0.05575		0.83115	0.12883
	0.03531	0.10008	0.25866	0.02002		0.08529		0.83098	0.11349
	0.12776	0.21293	0.25773	0.066		0.213		0.83086	0.20062
	0.02305	0.27287	0.25759	0.19654		0.09214		0.83075	0.01978
	0.14567	0.26078	0.2575	0.05963		0.07167		0.83067	0.17476
	0.03687	0.37941	0.25723	0.20519		0.05384		0.83047	0.19489
	0.13842	0.01069	0.25713	0.07608		0.07018		0.83041	0.69096
	0.06323	0.03614	0.25702	0.01463		0.16868		0.83033	0.07126
	0.18968	0.21234	0.2569	0.03482		0.27765		0.83026	0.01505
	0.0206	0.01017	0.25682	0.07289		0.26563		0.83012	0.10751
	0.61994	0.05039	0.25644	0.21894		0.05096		0.82904	0.26368
	0.03103	0.01218	0.25638	0.03951		0.04221		0.82872	0.09611
	0.09524	0.01581	0.25635	0.10602		0.19053		0.82847	0.62319
	0.16564	0.04643	0.25627	0.11028		0.02747		0.82841	0.11175
	0.40614	0.03582	0.25584	0.21424		0.1365		0.82821	0.16664
	0.12764	0.424	0.25527	0.10205		0.09307		0.82807	0.13283
	0.01672	0.2246	0.25522	0.12548		0.19899		0.82775	0.21667
	0.05419	0.11832	0.25517	0.0524		0.07358		0.82748	0.36087
	0.11079	0.14604	0.25514	0.02481		0.06461		0.82741	0.10369
	0.05545	0.03079	0.25496	0.11146		0.07221		0.82723	0.20582
	0.20366	0.03086	0.25472	0.07252		0.06062		0.82705	0.34931
	0.07012	0.57203	0.25469	0.23766		0.01118		0.82702	0.18352
	0.09919	0.16726	0.25377	0.05728		0.02635		0.82691	0.15167
	0.30114	0.40475	0.25367	0.06185		0.5832		0.8269	0.14555
	0.02315	0.0307	0.2536	0.03981		0.07916		0.82689	0.08645
	0.03986	0.03386	0.25346	0.15681		0.17292		0.82675	0.06233
	0.0174	0.12024	0.25343	0.05025		0.04556		0.82667	0.14912
	0.0681	0.02845	0.25246	0.30688		0.29012		0.82655	0.07056
	0.01655	0.05392	0.25235	0.03262		0.96172		0.82644	0.16196
	0.03173	0.38204	0.25183	0.08357		0.03372		0.82636	0.12519
	0.07127	0.14075	0.25179	0.07056		0.04365		0.82631	0.11129
	0.24977	0.1122	0.25177	0.17426		0.03351		0.82628	0.08298
	0.21994	0.01266	0.25171	0.03423		0.17786		0.82591	0.01889
	0.07255	0.06965	0.25166	0.21269		0.19107		0.82548	0.21942
	0.01811	0.08542	0.25155	0.35192		0.18227		0.82547	0.16278
	0.0411	0.03407	0.25151	0.11404		0.05738		0.82536	0.07777
	0.03923	0.08091	0.25139	0.08637		0.27361		0.82502	0.08612
	0.04611	0.02368	0.25131	0.07919		0.80353		0.82471	0.30718
	0.01896	0.1845	0.25094	0.06333		0.0574		0.82465	0.24134
	0.17459	0.06538	0.25086	0.01087		0.07842		0.8246	0.29918
	0.0308	0.02975	0.25052	0.0093		0.0289		0.82459	0.0323
	0.27322	0.63461	0.25042	0.06724		0.14245		0.82439	0.43104
	0.23668	0.32803	0.25026	0.06018		0.03361		0.82433	0.32497
	0.07821	0.2528	0.25006	0.04134		0.99468		0.82432	0.21685
	0.02143	0.04909	0.25002	0.00844		0.02553		0.82427	0.03394
	0.07215	0.21915	0.24998	0.04278		0.20378		0.82415	0.25295
	0.01095	0.37914	0.24992	0.18898		0.05521		0.82397	0.16293
	0.02333	0.1483	0.24979	0.16666		0.08596		0.82376	0.18677
	0.02443	0.18941	0.24967	0.03246		0.05796		0.82372	0.24772
	0.03545	0.01356	0.24936	0.06974		0.38534		0.82354	0.02133
	0.19031	0.10927	0.24912	0.43182		0.01709		0.82351	0.07297
	0.04887	0.06644	0.24897	0.04106		0.07683		0.82349	0.02889
	0.20944	0.03748	0.24887	0.03458		0.05449		0.82327	0.32236
	0.22891	0.0968	0.24842	0.12863		0.03299		0.823	0.18716
	0.03164	0.04875	0.2483	0.02639		0.12419		0.82299	0.33315
	0.2715	0.44227	0.24808	0.17		0.1231		0.82265	0.16494
	0.08615	0.29943	0.24752	0.22515		0.21279		0.82211	0.98405
	0.01794	0.16825	0.24743	0.09705		0.06256		0.82177	0.15059
	0.3112	0.29354	0.2474	0.01301		0.09787		0.82175	0.22983
	0.03773	0.02076	0.24734	0.07449		1.27797		0.82151	0.08375
	0.18535	0.01665	0.24706	0.28149		0.0871		0.82151	0.07638
	0.14059	0.01342	0.24658	0.06961		0.755		0.82124	0.45894
	0.03435	0.47842	0.24593	0.06436		0.18372		0.82118	0.26868
	0.1084	0.01512	0.24549	0.08357		0.07618		0.82099	0.04459
	0.0415	0.13568	0.24543	0.1251		0.10181		0.82064	0.07114
	0.08406	0.1036	0.24526	0.06192		0.26954		0.82061	0.28309
	0.06198	0.25575	0.24512	0.03657		0.38794		0.8203	0.16579
	0.02719	0.34074	0.24503	0.03193		0.02668		0.82027	0.1898
	0.0209	0.1283	0.24503	0.12679		0.4944		0.81981	0.04301
	0.13599	0.27556	0.24487	0.04184		0.35795		0.8198	0.13351
	0.09618	0.18025	0.24447	0.05213		0.03357		0.81968	0.24596
	0.06329	0.03573	0.24413	0.04526		0.49329		0.81957	0.01502
	0.05148	0.01419	0.24411	0.01997		0.17685		0.81955	0.11127
	0.01665	0.03187	0.24366	0.11244		0.01318		0.81947	0.15589
	0.06784	0.17401	0.24351	0.06852		0.02582		0.81933	0.16812
	0.06854	0.01432	0.24329	0.07291		0.06889		0.81881	0.16678
	0.06788	0.16215	0.24326	0.04844		0.10081		0.8188	0.77168
	0.03526	0.89368	0.24319	0.0661		0.74273		0.81844	0.57619
	0.01573	0.01511	0.24301	0.03272		0.03482		0.8183	0.29698
	0.47598	0.07869	0.2429	0.01473		0.15154		0.81788	0.06586
	0.10647	0.12012	0.24285	0.05825		0.24238		0.81781	0.60384
	0.27672	0.02433	0.24272	0.05568		0.20768		0.81769	0.3981
	0.39529	0.0404	0.24223	0.0144		0.13574		0.81768	0.25715
	0.01227	0.10054	0.24181	0.05154		0.61652		0.81768	0.25307
	0.12817	0.02463	0.24169	0.09722		0.08467		0.81768	0.12952
	0.32555	0.1661	0.24158	0.13711		0.01602		0.81764	0.02262
	0.1218	0.05751	0.2415	0.09636		0.63174		0.81754	0.44949
	0.04491	0.04882	0.24145	0.2865		0.13484		0.81735	0.44277
	0.13027	0.13871	0.24126	0.00921		0.26174		0.81723	0.10634
	0.06049	0.09406	0.24116	0.03456		0.25044		0.817	0.55589
	0.04737	0.01079	0.24057	0.35389		0.03511		0.81695	0.49829
	0.07285	0.14414	0.24057	0.01458		0.07626		0.81664	0.20033
	0.12751	0.16207	0.24055	0.10341		0.3343		0.81662	0.77484
	0.06704	0.63706	0.24046	0.04567		0.14649		0.81643	0.23243
	0.01616	0.20627	0.2402	0.07909		0.13614		0.81634	0.09969
	0.04739	0.16086	0.24016	0.05611		0.12286		0.8163	0.37297
	0.06143	0.07897	0.23953	0.08708		0.74264		0.81629	0.22708
	0.12165	0.1182	0.23948	0.04151		0.09449		0.81585	0.14425
	0.0391	0.04985	0.23933	0.01119		0.35533		0.81568	0.37882
	0.15073	0.12774	0.23925	0.0407		0.13228		0.81561	0.14498
	0.29251	0.12826	0.2391	0.29531		0.02868		0.81559	0.54189
	0.2815	0.41844	0.239	0.11396		0.16086		0.81551	0.34467
	0.04077	0.21435	0.23872	0.01187		0.53841		0.81543	0.23413
	0.314	0.42662	0.23848	0.01597		0.04473		0.81539	0.28424
	0.01374	0.0157	0.23847	0.05881		0.22468		0.81505	0.44896
	0.09681	0.04615	0.23826	0.02584		0.40776		0.81497	0.21764
	0.14865	0.16334	0.23822	0.02863		0.08484		0.81485	0.18667
	0.10806	0.08457	0.23808	0.09243		0.14573		0.81468	0.08706
	0.02882	0.01866	0.23776	0.13133		0.09122		0.81455	0.36007
	0.18483	0.12591	0.23775	0.13224		0.8976		0.81438	0.17565
	0.01007	0.08412	0.23749	0.04338		0.07975		0.81428	0.07773
	0.02184	0.04092	0.2373	0.02075		0.26649		0.81384	0.08695
	0.0493	0.13579	0.23722	0.19305		0.17432		0.81354	0.50408
	0.01428	0.07373	0.23702	0.03488		0.22017		0.81354	0.51984
	0.07027	0.01928	0.2368	0.03582		0.13037		0.81223	0.33581
	0.04091	0.02215	0.23658	0.13458		0.08255		0.81219	0.40982
	0.08713	0.00942	0.23654	0.07663		0.22778		0.8121	0.05966
	0.02485	0.01784	0.23642	0.02387		0.05414		0.81198	0.08842
	0.01633	0.06243	0.23637	0.02002		0.92104		0.81191	0.36502
	0.0956	0.02118	0.2362	0.03675		0.43501		0.81162	0.24512
	0.07887	0.02981	0.2362	0.08197		0.13076		0.81152	0.34984
	0.10985	0.04677	0.23619	0.14098		0.21305		0.8115	0.09562
	0.06484	0.14923	0.23618	0.01998		0.03905		0.8115	0.41792
	0.25824	0.18881	0.23615	0.0198		0.20183		0.81141	0.1005
	0.04501	0.04566	0.23589	0.09848		0.21522		0.81122	0.2601
	0.03642	0.00856	0.23568	0.10213		0.18474		0.81114	0.45933
	0.19411	0.02099	0.23551	0.13006		0.05196		0.81101	0.45694
	0.02602	0.01503	0.23522	0.02205		0.66439		0.81098	0.02443
	0.0467	0.0108	0.23494	0.06547		0.52601		0.81084	0.60099
	0.12526	0.02716	0.23494	0.03632		0.07746		0.81069	0.11157
	0.05054	0.23251	0.23491	0.08761		0.08712		0.81066	0.35667
	0.09821	0.19034	0.23488	0.07241		0.35847		0.81055	0.49748
	0.08771	0.03709	0.23452	0.01234		0.06106		0.80977	0.04132
	0.15897	0.01329	0.23434	0.00883		0.09167		0.80967	0.05161
	0.09038	0.02292	0.2342	0.0249		0.43007		0.80944	0.2557
	0.04357	0.02697	0.23413	0.02443		0.33576		0.80923	0.40007
	0.04382	0.16104	0.23397	0.07024		0.50798		0.80906	0.35193
	0.18384	0.01828	0.23383	0.01273		0.01233		0.80852	0.21976
	0.0384	0.037	0.23381	0.09526		0.69361		0.80811	0.15745
	0.20403	0.07009	0.23375	0.18743		0.02533		0.80809	0.44942
	0.07391	0.0239	0.23373	0.03195		0.39581		0.80798	0.14003
	0.07358	0.13131	0.23362	0.05675		0.04895		0.80798	0.54596
	0.05505	0.05367	0.23352	0.28981		0.06045		0.80797	0.34811
	0.12326	0.01645	0.23308	0.10602		0.08958		0.80773	0.50112
	0.05978	0.08287	0.23308	0.05407		0.18373		0.80754	0.07604
	0.20998	0.01987	0.23269	0.0558		0.09678		0.80754	0.17747
	0.13285	0.0213	0.2325	0.0225		0.08684		0.80748	0.44289
	0.09237	0.07398	0.23244	0.02719		0.615		0.80733	0.05665
	0.17613	0.42706	0.23207	0.01202		0.59043		0.80662	0.14156
	0.239	0.38518	0.23168	0.05233		0.26539		0.80661	0.11097
	0.03056	0.03969	0.2314	0.03353		0.07011		0.80594	0.25335
	0.15521	0.00973	0.23128	0.04099		0.38422		0.80582	0.14902
	0.01496	0.07431	0.23103	0.05104		0.42585		0.80569	0.13951
	0.10154	0.02563	0.23097	0.01861		0.03261		0.80557	0.09252
	0.25104	0.07365	0.23056	0.01505		0.10829		0.80546	0.05757
	0.01001	0.07478	0.23054	0.06165		0.51571		0.80483	0.02648
	0.12298	0.00892	0.2304	0.02544		0.29073		0.8047	0.21486
	0.11381	0.01958	0.23038	0.0465		0.09849		0.80463	0.08766
	0.54085	0.01254	0.23014	0.02263		0.54297		0.80461	0.03781
	0.12946	0.04071	0.22948	0.17765		0.05226		0.80408	0.17209
	0.03517	0.01838	0.22919	0.04199		0.16413		0.80346	0.2254
	0.08641	0.06251	0.22918	0.10817		0.84374		0.80337	0.54666
	0.12826	0.08776	0.22918	0.03087		0.09676		0.80332	0.06998
	0.03493	0.02753	0.22902	0.01327		0.08571		0.80329	0.2178
	0.08333	0.00828	0.22882	0.01747		0.12273		0.80302	0.51442
	0.01855	0.13656	0.22881	0.09017		0.14941		0.80301	0.6082
	0.1743	0.00942	0.22873	0.07709		0.0881		0.80258	0.39471
	0.22289	0.04265	0.22871	0.06848		1.16119		0.80249	0.30744
	0.07893	0.02553	0.22857	0.01127		0.28163		0.80235	0.16668
	0.10596	0.06514	0.22853	0.04138		0.12903		0.80232	0.21693
	0.21222	0.01606	0.2285	0.08362		0.16731		0.80218	0.42254
	0.06035	0.02413	0.22828	0.06144		0.19943		0.80207	0.04916
	0.01602	0.0433	0.2278	0.12679		0.18665		0.80183	0.14174
	0.14105	0.0475	0.22777	0.02372		0.02787		0.80177	0.1168
	0.15067	0.07926	0.22776	0.0257		0.62465		0.80176	0.14306
	0.01256	0.09912	0.22764	0.12621		0.28527		0.80168	0.23056
	0.10201	0.0222	0.22741	0.01451		0.43074		0.80067	0.15164
	0.02409	0.04826	0.22739	0.21796		0.06451		0.80013	0.47662
	0.06013	0.01535	0.22735	0.0081		0.39989		0.79998	0.33845
	0.01599	0.1205	0.22729	0.10095		0.20083		0.79996	0.44927
	0.35056	0.02249	0.22726	0.14193		0.25681		0.79996	0.49539
	0.0553	0.06213	0.22696	0.20727		0.62217		0.79995	0.54006
	0.32932	0.07547	0.2269	0.06956		0.02086		0.7999	0.36851
	0.01112	0.01285	0.22664	0.05936		0.2526		0.79968	0.35908
	0.0756	0.02938	0.22661	0.03732		0.33508		0.79949	0.34484
	0.0799	0.12307	0.22648	0.01639		0.16417		0.79943	0.14163
	0.03117	0.0558	0.22636	0.05291		0.63654		0.79941	0.36041
	0.06168	0.06551	0.22602	0.03714		0.12106		0.79936	0.38062
	0.11223	0.1775	0.22565	0.01005		0.09525		0.79927	0.27957
	0.09442	0.17412	0.22559	0.03269		0.14456		0.7988	0.10923
	0.21396	0.02513	0.22557	0.04051		0.36653		0.79846	0.12675
	0.24567	0.01135	0.22535	0.1037		0.42938		0.79808	0.22628
	0.069	0.02183	0.22528	0.0322		0.01171		0.7977	0.53637
	0.02436	0.02026	0.22507	0.07105		0.47669		0.79754	0.16376
	0.06602	0.01496	0.22503	0.05532		0.22732		0.79711	0.36
	0.22541	0.0114	0.22494	0.11374		0.24651		0.79703	0.17427
	0.01454	0.08095	0.22488	0.081		0.18627		0.79693	0.51975
	0.04989	0.04509	0.22484	0.07265		0.15309		0.79606	0.29952
	0.04607	0.01492	0.2247	0.06307		0.36017		0.79598	0.13585
	0.04932	0.03732	0.22443	0.02927		0.33567		0.79588	0.403
	0.01097	0.01071	0.2244	0.0482		0.2234		0.79588	0.14116
	0.04595	0.23289	0.22436	0.02237		0.12408		0.79524	0.09599
	0.07675	0.02927	0.22436	0.10355		0.40203		0.79499	0.14381
	0.0245	0.02047	0.22417	0.17596		0.36345		0.79449	0.27823
	0.02334	0.18513	0.22414	0.10381		0.02415		0.79356	0.27225
	0.03924	0.32698	0.2241	0.27105		0.44311		0.79351	0.1116
	0.05939	0.02513	0.22408	0.29751		0.08781		0.79336	0.25417
	0.11035	0.04237	0.22358	0.12408		0.28718		0.79324	0.15729
	0.38594	0.01463	0.22336	0.05399		0.05411		0.79309	0.30478
	0.12357	0.01223	0.22334	0.15272		0.35356		0.7927	0.127
	0.10924	0.02111	0.22312	0.06311		0.38384		0.79228	0.06002
	0.01571	0.06589	0.22308	0.05202		0.18815		0.79227	0.13855
	0.01976	0.01041	0.22295	0.01208		0.10566		0.79202	0.01641
	0.06922	0.07125	0.22281	0.01332		0.07085		0.79193	0.01345
	0.01779	0.03973	0.22261	0.05379		0.46735		0.79163	0.14901
	0.12752	0.28158	0.22255	0.06774		0.2559		0.79135	0.20508
	0.01867	0.02094	0.22229	0.04873		0.32504		0.7912	0.12743
	0.24328		0.22212	0.01233		0.57445		0.79113	0.35839
	0.01839		0.22206	0.01104		1.08495		0.79113	0.45009
	0.03395		0.22196	0.02468		1.02931		0.79094	0.22368
	0.14911		0.22188	0.60657		0.31384		0.79082	0.2903
	0.1444		0.22175	0.15022		0.19172		0.79069	0.12727
	0.0765		0.22128	0.64376		0.14361		0.79028	0.33803
	0.06344		0.22123	0.02359		0.5067		0.79	0.08382
	0.05319		0.2211	0.02026		0.43408		0.78999	0.22182
	0.19899		0.22101	0.10086		0.40511		0.78999	0.1501
	0.05958		0.22082	0.03341		0.12853		0.78959	0.34335
	0.02027		0.22081	0.02198		0.01104		0.78953	0.08935
	0.04534		0.22076	0.06731		0.07442		0.78926	0.26517
	0.2537		0.22063	0.01815		0.18821		0.78921	0.05182
	0.09119		0.22053	0.07192		0.38723		0.78912	0.04647
	0.03863		0.22043	0.14774		0.22817		0.78908	0.13293
	0.03212		0.22038	0.01252		0.06322		0.78904	0.11337
	0.15452		0.22037	0.05927		1.13328		0.78901	0.06857
	0.29779		0.22005	0.12127		1.16722		0.78881	0.29731
	0.06098		0.21983	0.0603		0.20079		0.78871	0.56237
	0.0272		0.21975	0.07622		0.12199		0.78861	0.27852
	0.0442		0.21965	0.04507		0.57597		0.78853	0.37956
	0.04327		0.21944	0.04253		0.01978		0.78845	0.40871
	0.41038		0.21939	0.12318		0.14004		0.7883	0.66839
	0.03851		0.21932	0.12334		0.70814		0.78776	0.15899
	0.09337		0.21923	0.14578		0.25882		0.78766	0.10914
	0.08542		0.2191	0.08456		0.17208		0.78755	0.18426
	0.02945		0.21894	0.21768		0.40456		0.78741	0.18096
	0.05843		0.21892	0.10393		0.31617		0.78724	0.23687
	0.0444		0.21889	0.0443		0.17972		0.78723	0.11988
	0.11866		0.21874	0.03792		0.1015		0.78717	0.16554
	0.02956		0.21849	0.14622		0.31722		0.78707	0.22502
	0.1936		0.21836	0.03605		0.50845		0.78702	0.32207
	0.04519		0.2182	0.21991		0.40078		0.787	0.11933
	0.01557		0.218	0.06383		0.09747		0.78634	0.21412
	0.05791		0.21792	0.10359		0.19853		0.7863	0.2736
	0.05794		0.21774	0.05716		0.34012		0.78608	0.30617
	0.0769		0.21755	0.04686		0.16767		0.78607	0.26586
	0.10713		0.21742	0.07336		0.01988		0.78589	0.03801
	0.02505		0.21699	0.10334		0.08595		0.78588	0.16156
	0.1539		0.21688	0.34364		0.25142		0.78569	0.37448
	0.31854		0.21684	0.20627		0.10267		0.78568	0.10848
	0.05082		0.21644	0.05883		0.05739		0.78558	0.17662
	0.05886		0.21643	0.13323		0.14877		0.78503	0.10754
	0.38244		0.21642	0.03099		0.36882		0.78489	0.32506
	0.12323		0.21641	0.15633		0.23123		0.78483	0.0214
	0.17464		0.21623	0.01618		0.39966		0.78483	0.13891
	0.06108		0.21605	0.0245		0.03224		0.78348	0.20259
	0.05096		0.21571	0.04163		0.0648		0.78347	0.01343
	0.13037		0.21561	0.04462		0.13158		0.78309	0.16969
	0.01986		0.21556	0.0356		0.05955		0.78288	0.05699
	0.07978		0.21551	0.1457		0.16101		0.7823	0.16209
	0.03725		0.21544	0.05844		0.04375		0.78222	0.07883
	0.01816		0.21538	0.02866		0.06733		0.78183	0.06695
	0.15288		0.21521	0.3196		0.14542		0.78178	0.03478
	0.05782		0.21493	0.02436		0.13829		0.78173	0.1136
	0.16071		0.21469	0.02572		0.02349		0.78165	0.16197
	0.04418		0.21455	0.1552		0.075		0.78115	0.1968
	0.20364		0.21452	0.03943		0.58004		0.7811	0.17817
	0.02067		0.21446	0.02217		0.3292		0.78108	0.21869
	0.03672		0.2144	0.03148		0.04514		0.78107	0.03686
	0.0717		0.2143	0.01319		0.04973		0.78099	0.34704
	0.33911		0.21428	0.02409		0.24073		0.7806	0.18143
	0.01967		0.21406	0.04816		0.13778		0.78049	0.10883
	0.19344		0.21356	0.0335		0.11941		0.78049	0.1631
	0.01606		0.21334	0.02856		0.02842		0.78042	0.13595
	0.05329		0.21326	0.17827		0.09771		0.78029	0.56727
	0.07		0.21291	0.03115		0.06945		0.78	0.17289
	0.09467		0.21281	0.06176		0.13822		0.7799	0.11845
	0.07921		0.21274	0.01358		0.05882		0.77984	0.19814
	0.111		0.21238	0.16881		0.60838		0.77978	0.26096
	0.22236		0.21218	0.03521		0.01422		0.77978	0.29322
	0.06146		0.21211	0.17917		0.04948		0.77962	0.1242
	0.02001		0.21186	0.05973		0.02846		0.77959	0.14103
	0.07284		0.21185	0.55627		0.05599		0.77953	0.0779
	0.30912		0.21142	0.1961		0.0884		0.77952	0.40228
	0.09747		0.21125	0.23681		0.64346		0.77925	0.12983
	0.30614		0.21118	0.028		0.30259		0.77925	0.02507
	0.11028		0.21115	0.17961		0.03665		0.77901	0.24923
	0.03077		0.21108	0.07879		0.33741		0.77896	0.25889
	0.20881		0.21097	0.23013		0.17625		0.77876	0.48415
	0.15982		0.21095	0.15777		0.1682		0.77874	0.0763
	0.1034		0.21065	0.09264		0.72712		0.77859	0.2525
	0.6982		0.21063	0.02569		0.11039		0.77838	0.18924
	0.0276		0.21049	0.12389		0.01661		0.77825	0.2059
	0.04726		0.21037	0.09324		0.84931		0.77823	0.09812
	0.01266		0.21032	0.01265		0.03561		0.77818	0.12865
	0.35759		0.21015	0.02993		0.09909		0.77813	0.17899
	0.06253		0.21005	0.14009		0.11043		0.77796	0.2197
	0.25706		0.20987	0.05844		0.213		0.77791	0.03257
	0.09647		0.20986	0.20698		0.54293		0.77754	0.10757
	0.05485		0.20985	0.08273		0.04118		0.77712	0.30599
	0.0469		0.20963	0.04681		0.03489		0.77699	0.19275
	0.21276		0.20953	0.06789		0.05712		0.77685	0.17791
	0.04791		0.20945	0.02213		0.03655		0.77631	0.01712
	0.15552		0.20939	0.06151		0.05075		0.77616	0.07909
	0.02066		0.20936	0.07106		0.05189		0.77615	0.01267
	0.05614		0.20923	0.17709		0.29973		0.77611	0.09204
	0.02327		0.20902	0.17906		0.37789		0.77611	0.12226
	0.17539		0.20886	0.10442		0.03112		0.7761	0.56634
	0.01428		0.20878	0.02736		0.06609		0.77603	0.24407
	0.01349		0.20873	0.07449		0.03317		0.77596	0.13296
	0.05588		0.20853	0.24235		0.26289		0.77591	0.06322
	0.10188		0.20843	0.03895		0.23535		0.77554	0.33659
	0.10902		0.20831	0.05808		0.28022		0.77545	0.24946
	0.07984		0.20809	0.10118		0.04685		0.77515	0.52659
	0.04886		0.20796	0.18958		0.11484		0.77494	0.04184
	0.04256		0.20783	0.20801		0.13079		0.77494	0.44176
	0.13786		0.20779	0.08062		0.02708		0.77453	0.0454
	0.06103		0.20778	0.0544		0.0345		0.77446	0.11916
	0.1957		0.20775	0.05308		0.08482		0.77444	0.26789
	0.01577		0.20752	0.1929		0.12078		0.77433	0.41462
	0.04475		0.20747	0.01649		0.17518		0.77429	0.36677
	0.14612		0.20727	0.05557		0.28209		0.77417	0.29045
	0.16232		0.2072	0.06284		0.18179		0.77417	0.36309
	0.22252		0.20719	0.02893		0.06813		0.77394	0.11425
	0.0279		0.20716	0.09622		0.39029		0.77381	0.51257
	0.02753		0.2071	0.0342		0.12818		0.77373	0.14532
	0.10759		0.2071	0.03039		0.32031		0.77373	0.30179
	0.04133		0.20708	0.05515		0.0509		0.77368	0.14505
	0.07172		0.20684	0.06323		0.03903		0.77344	0.02412
	0.10889		0.2068	0.01241		0.11568		0.77341	0.11082
	0.07816		0.2068	0.02483		0.45238		0.77304	0.16529
	0.02437		0.20667	0.13574		0.06232		0.77249	0.387
	0.07643		0.20666	0.7747		0.11919		0.77242	0.4848
	0.08477		0.20663	0.05239		0.29127		0.77189	0.09202
	0.01515		0.20653	0.32777		0.43944		0.77188	0.426
	0.01311		0.20647	0.12514		0.74077		0.7716	0.51042
	0.18669		0.20634	0.12531		0.04121		0.7713	0.17212
	0.14428		0.20619	0.02639		0.10879		0.7713	0.17629
	0.29907		0.20605	0.16926		0.81277		0.77127	0.25384
	0.06355		0.20604	0.10373		0.06898		0.77124	0.33932
	0.464		0.20588	0.22282		0.50276		0.77119	0.3185
	0.05706		0.20572	0.07528		0.32553		0.77113	0.15672
	0.14977		0.20552	0.15577		0.58199		0.77085	0.26541
	0.04559		0.20548	0.0142		0.21228		0.77078	0.23237
	0.36812		0.20543	0.09445		0.06595		0.77057	0.07936
	0.02968		0.20507	0.00967		0.03613		0.77042	0.20173
	0.07841		0.20493	0.10663		0.40482		0.77021	0.40745
	0.16663		0.20491	0.02168		0.03192		0.77007	0.30846
	0.05172		0.2049	0.02503		0.45133		0.77005	0.01928
	0.06584		0.20488	0.04878		0.04564		0.76977	0.34226
	0.18361		0.20484	0.018		0.0405		0.7697	0.18372
	0.0505		0.20475	0.01977		0.06496		0.76958	0.40916
	0.04097		0.20474	0.02618		0.34771		0.76944	0.48861
	0.01187		0.20468	0.04431		0.30763		0.76925	0.11402
	0.02885		0.20458	0.03377		0.02006		0.76925	0.35504
	0.16378		0.20446	0.03196		0.05665		0.76853	0.27753
	0.04342		0.20444	0.09105		0.01596		0.7685	0.18415
	0.05894		0.20444	0.04587		0.24459		0.76836	0.29631
	0.01032		0.20424	0.25346		0.18022		0.76828	0.38735
	0.02857		0.20421	0.21163		0.05538		0.76802	0.18711
	0.18278		0.20414	0.06152		0.01182		0.76781	0.19656
	0.04351		0.20407	0.21432		0.21965		0.76758	0.05904
	0.08882		0.20386	0.07803		0.36082		0.76758	0.36863
	0.03036		0.20382	0.01814		0.20222		0.76744	0.06228
	0.09602		0.20367	0.02819		0.09996		0.76739	0.02529
	0.09517		0.20352	0.56011		0.17071		0.76705	0.25274
	0.16472		0.20326	0.03325		0.33011		0.76703	0.25671
	0.13981		0.20319	0.32933		0.01293		0.76671	0.26875
	0.11707		0.20295	0.45721		0.32358		0.76651	0.17518
	0.06774		0.20292	0.0247		0.22079		0.76638	0.13045
	0.03726		0.20281	0.01258		0.0799		0.76633	0.16284
	0.04469		0.20274	0.04174		0.08723		0.76605	0.15915
	0.10943		0.20251	0.26079		0.02835		0.76604	0.10788
	0.01832		0.20211	0.01006		0.57645		0.76603	0.44317
	0.40829		0.20176	0.06743		0.07881		0.76592	0.18733
	0.3492		0.20099	0.33714		0.36137		0.76589	0.22142
	0.18631		0.20064	0.01735		0.48132		0.76588	0.3582
	0.06303		0.20051	0.06147		0.02955		0.7656	0.21279
	0.01936		0.20047	0.17005		0.04353		0.7655	0.80037
	0.01071		0.2004	0.01486		0.37093		0.76509	0.29525
	0.05407		0.20014	0.12927		0.27228		0.76504	0.63286
	0.19477		0.20007	0.03326		0.17167		0.76491	0.2385
	0.57682		0.19973	0.09265		0.0388		0.76485	0.16282
	0.03635		0.19963	0.00938		0.10958		0.76479	0.20439
	0.02022		0.19959	0.10789		0.19096		0.76463	0.2317
	0.01118		0.19957	0.16825		0.21697		0.76461	0.21523
	0.13933		0.19945	0.22694		0.38031		0.76454	0.05917
	0.06957		0.19918	0.0993		0.14639		0.76441	0.069
	0.06225		0.19886	0.20678		1.06219		0.76415	0.27463
	0.02085		0.19823	0.01923		0.02464		0.76411	0.12762
	0.15896		0.1982	0.1064		0.09336		0.76404	0.09458
	0.06308		0.19811	0.03314		0.50701		0.76403	0.24934
	0.03555		0.19798	0.06026		0.08715		0.76382	0.19888
	0.14514		0.19781	0.01081		0.05306		0.76381	0.1869
	0.01554		0.19781	0.22362		0.12433		0.76356	0.06022
	0.12696		0.1978	0.19947		0.09461		0.76355	0.05901
	0.08014		0.19761	0.08821		0.07837		0.76354	0.2803
	0.06605		0.19751	0.24056		0.17243		0.76351	0.21375
	0.26346		0.19737	0.18681		0.03557		0.76316	0.11781
	0.15869		0.19719	0.2636		0.06706		0.76271	0.0863
	0.04351		0.19688	0.03817		0.10393		0.76247	0.1079
	0.27946		0.1968	0.04663		0.24805		0.76229	0.34041
	0.16368		0.19668	0.0206		0.16035		0.76197	0.21244
	0.1078		0.19644	0.19316		0.20036		0.76197	0.0487
	0.04767		0.1963	0.1227		0.05964		0.76181	0.34407
	0.02815		0.19615	0.02678		0.25531		0.76172	0.29781
	0.02786		0.19613	0.30774		0.20422		0.76172	0.24568
	0.06722		0.19608	0.13848		0.78274		0.76144	0.35296
	0.04037		0.19599	0.1604		0.10561		0.76129	0.40789
	0.1564		0.19591	0.7196		0.01981		0.76121	0.18932
	0.03283		0.19588	0.19649		0.28971		0.76121	0.18812
	0.16149		0.19561	0.1946		0.31162		0.76095	0.46926
	0.11873		0.19545	0.03054		0.03025		0.76088	0.37287
	0.12431		0.19532	0.20521		0.1117		0.76086	0.16443
	0.02284		0.19514	0.05865		0.2277		0.76086	0.32141
	0.03218		0.19492	0.10501		0.03742		0.76082	0.2482
	0.20641		0.19479	0.08905		0.02166		0.76079	0.09866
	0.06045		0.19449	0.21587		0.17481		0.7607	0.28771
	0.11924		0.19427	0.34933		0.12428		0.76069	0.20608
	0.01931		0.19397	0.00966		0.23314		0.76055	0.02261
	0.02381		0.19347	0.01025		0.36244		0.76047	0.47053
	0.23221		0.19342	0.04896		0.48306		0.76042	0.03628
	0.48762		0.1934	0.11042		0.37983		0.76037	0.13391
	0.02287		0.19308	0.06953		0.43671		0.76033	0.13293
	0.02647		0.19304	0.07541		0.18887		0.76016	0.82148
	0.03407		0.19291	0.03268		0.93092		0.75987	0.18432
	0.04333		0.19281	0.11695		0.25068		0.7598	0.16272
	0.10407		0.19271	0.12457		0.26325		0.75957	0.4506
	0.01784		0.19264	0.05038		0.1219		0.75952	0.42024
	0.04434		0.19245	0.02857		0.07168		0.7595	0.10805
	0.02549		0.19238	0.01802		0.01593		0.75948	0.19804
	0.04147		0.19234	0.01638		0.06949		0.75948	0.37192
	0.01093		0.1922	0.08112		0.16568		0.75931	0.38291
	0.02755		0.19208	0.22713		0.15015		0.75917	0.32943
	0.11481		0.19201	0.04509		0.25744		0.75898	0.52898
	0.16199		0.19187	0.2097		0.05922		0.75874	0.40893
	0.03089		0.19183	0.04818		0.01558		0.75861	0.01781
	0.03467		0.1917	0.32953		0.09659		0.75853	0.01242
	0.01893		0.19144	0.17114		0.1665		0.7582	0.27534
	0.06917		0.19137	0.37301		0.20746		0.75792	0.3876
	0.01033		0.19125	0.19666		0.1595		0.75775	0.12199
	0.0176		0.19075	0.03849		0.0805		0.75747	0.23333
	0.02288		0.19058	0.28834		0.56634		0.75732	0.27033
	0.05689		0.19055	0.06097		0.50653		0.75723	0.29164
	0.19148		0.19035	0.02688		0.28036		0.7571	0.10179
	0.03114		0.19014	0.03362		0.32277		0.75699	0.19931
	0.03513		0.18991	0.06632		0.06789		0.75675	0.36316
	0.01099		0.1899	0.45551		0.83724		0.75646	0.20812
	0.01155		0.18968	0.01966		0.26702		0.75639	0.31387
	0.10106		0.18954	0.01542		0.20603		0.75599	0.19377
	0.11134		0.18941	0.03485		0.22484		0.75598	0.38236
	0.01615		0.18937	0.18227		0.5016		0.75596	0.55587
	0.01122		0.18922	0.06587		0.18082		0.7559	0.23986
	0.18466		0.18911	0.05259		0.46574		0.75588	0.27842
	0.0577		0.18884	0.04501		0.1007		0.75587	0.42918
	0.37931		0.18878	0.03268		0.04517		0.75583	0.03325
	0.23346		0.18817	0.14317		0.09569		0.75571	0.26789
	0.28748		0.18811	0.09201		0.26892		0.75556	0.25559
	0.07065		0.1881	0.67309		0.54425		0.7555	0.10811
	0.03511		0.18795	0.07011		0.07609		0.75543	0.26026
	0.21569		0.18786	0.227		0.54002		0.7553	0.06957
	0.02188		0.18777	0.04171		0.09021		0.75524	0.11435
	0.01373		0.18753	0.00833		0.34205		0.75502	0.46032
	0.04046		0.18744	0.20034		0.18203		0.75487	0.34967
	0.87517		0.18718	0.18982		0.01919		0.75482	0.02073
	0.06221		0.1863	0.15338		0.28795		0.7548	0.03678
	0.03972		0.18628	0.16292		0.19566		0.75469	0.46485
	0.08925		0.18608	0.05631		0.28128		0.75453	0.31649
	0.0802		0.18605	0.12829		0.19355		0.75412	0.07167
	0.01665		0.18602	0.0281		0.08097		0.75407	0.06491
	0.03239		0.18573	0.05702		0.11908		0.75373	0.42081
	0.02639		0.18561	0.04322		0.55837		0.75371	0.09957
	0.25201		0.18547	0.26363		0.38601		0.75354	0.32099
	0.18314		0.18528	0.18189		0.40474		0.75339	0.23821
	0.0463		0.185	0.33304		0.01481		0.75338	0.32937
	0.05391		0.18497	0.04985		0.5593		0.7533	0.20816
	0.1005		0.18488	0.0917		1.10646		0.7533	0.03461
	0.01905		0.18478	0.17266		0.73997		0.75313	0.01095
	0.22349		0.18475	0.16033		0.29161		0.7531	0.18624
	0.0405		0.1847	0.07434		0.04676		0.75309	0.29746
	0.0438		0.1845	0.015		0.24664		0.75306	0.36199
	0.02915		0.1845	0.19973		0.30667		0.75305	0.12714
	0.14371		0.1843	0.05046		0.03696		0.75289	0.1914
	0.06314		0.18425	0.05272		0.04746		0.75264	0.21073
	0.01026		0.18417	0.01666		0.08838		0.75262	0.52035
	0.03747		0.18404	0.01325		0.40778		0.75191	0.38415
	0.04189		0.18365	0.57285		0.18955		0.75183	0.09072
	0.03115		0.18325	0.44542		0.22135		0.75168	0.07749
	0.07202		0.18324	0.02557		0.24862		0.75162	0.19968
	0.03105		0.18319	0.0145		0.17888		0.75137	0.2172
	0.02671		0.18295	0.28528		0.63091		0.75116	0.41732
	0.04774		0.18291	0.17168		0.69096		0.75087	0.26588
	0.48651		0.18273	0.21734		0.14554		0.7508	0.02982
	0.0153		0.18263	0.06636		0.14363		0.75066	0.03764
	0.0156		0.18262	0.13805		0.07663		0.75065	0.21998
	0.06374		0.1826	0.00825		0.13361		0.75057	0.20663
	0.08745		0.18243	0.01258		0.13093		0.7504	0.33064
	0.02585		0.18213	0.11023		0.11177		0.75024	0.11579
	0.34422		0.18213	0.12518		0.30609		0.75022	0.10921
	0.03848		0.18168	0.25613		0.48197		0.75019	0.13895
	1.25892		0.1816	0.11163		0.10388		0.74996	0.24424
	0.18165		0.18117	0.0466		0.12425		0.74979	0.18234
	0.08466		0.181	0.1453		0.07116		0.74975	0.47826
	0.24565		0.18094	0.32342		0.1542		0.74929	0.38284
	0.0209		0.1807	0.16029		0.46834		0.74915	0.21812
	0.0445		0.18065	0.02952		0.17582		0.74911	0.59775
	0.61504		0.18058	0.18986		0.82768		0.74896	0.21494
	0.04454		0.18047	0.10176		0.0472		0.74876	0.29052
	0.02933		0.18036	0.10876		0.01669		0.74866	0.30086
	0.02014		0.18031	0.10917		0.098		0.74841	0.18022
	0.03493		0.18022	0.0143		0.19796		0.7484	0.22055
	0.21147		0.18015	0.0819		0.13667		0.74801	0.4805
	0.04019		0.18011	0.02588		0.23746		0.74801	0.18795
	0.18533		0.17999	0.09982		0.07788		0.74773	0.31675
	0.02612		0.17993	0.06032		0.14323		0.74722	0.22303
	0.03766		0.17978	0.03326		0.34023		0.74702	0.11126
	0.11409		0.17965	0.04417		0.31401		0.74693	0.30367
	0.47963		0.17961	0.04681		0.17957		0.74689	0.10691
	0.0911		0.17961	0.17445		0.05592		0.74686	0.26004
	0.01449		0.17939	0.37714		0.17642		0.74686	0.07783
	0.02406		0.17882	0.29217		0.42708		0.74657	0.38063
	0.02136		0.17835	0.08591		0.62		0.74648	0.24968
	0.01255		0.17827	0.37026		0.28056		0.74644	0.32182
	0.05769		0.17752	0.01131		0.05092		0.74633	0.22998
	0.02274		0.17751	0.15764		0.15886		0.74626	0.43965
	0.21703		0.17747	0.01928		0.11043		0.74599	0.13746
	0.01632		0.17729	0.02202		0.062		0.74594	0.0646
	0.11599		0.17696	0.04043		0.01324		0.74592	0.25692
	0.06456		0.17693	0.11131		0.14545		0.74592	0.16152
	0.0988		0.17686	0.02271		0.69421		0.7459	0.1723
	0.0346		0.17682	0.03181		0.06829		0.74561	0.22127
	0.01252		0.17682	0.04799		0.05054		0.74561	0.07069
	0.04132		0.17675	0.03034		0.18586		0.74557	0.14598
	0.01944		0.17666	0.39786		0.1161		0.74557	0.11262
	0.02878		0.17661	0.31909		0.01468		0.74551	0.04197
	0.23649		0.17652	0.10667		0.13882		0.74536	0.03029
	0.10365		0.17609	0.37005		0.18135		0.74498	0.12246
	0.07784		0.17521	0.16145		0.04166		0.7447	0.08676
	0.5432		0.1751	0.08731		0.37148		0.74457	0.37112
	0.3982		0.17504	0.10196		0.12134		0.74457	0.05817
	0.17251		0.17496	0.34372		0.22718		0.74435	0.01214
	0.22645		0.17484	0.0184		0.20473		0.74425	0.06855
	0.06172		0.17475	0.04557		0.16445		0.7442	0.12267
	0.03314		0.17467	0.05708		0.01301		0.74389	0.26961
	0.02202		0.17464	0.44481		0.03278		0.74355	0.18466
	0.05335		0.17458	0.0664		0.27583		0.74351	0.1157
	0.07737		0.17439	0.09005		0.1171		0.74339	0.06356
	0.02644		0.17434	0.0951		0.11315		0.74333	0.17765
	0.80374		0.17427	0.04375		0.05384		0.74318	0.09274
	0.17558		0.17422	0.15411		0.10812		0.74305	0.26511
	0.01803		0.17412	0.01122		1.00677		0.74289	0.05795
	0.0116		0.17374	0.26945		0.12657		0.74267	0.19453
	0.25752		0.17354	0.12329		0.06623		0.74252	0.3714
	0.0249		0.17344	0.05563		0.19819		0.74251	0.08869
	0.08498		0.17327	0.03756		0.03601		0.74249	0.06167
	0.14286		0.17325	0.03329		0.30392		0.74247	0.21448
	0.0479		0.17325	0.02916		0.15701		0.74244	0.11691
	0.06248		0.17311	0.09512		0.33379		0.7423	0.0607
	0.66941		0.17302	0.29047		0.69036		0.74197	0.02421
	0.09984		0.17255	0.26282		0.45627		0.7418	0.0513
	0.09877		0.17242	0.18204		0.01917		0.7418	0.05951
	0.19789		0.1723	0.09558		0.0494		0.74169	0.09326
	0.07152		0.17189	0.25714		0.06315		0.7416	0.23283
	0.10894		0.17181	0.03381		0.02332		0.74159	0.16451
	0.04893		0.17174	0.15928		0.42029		0.74149	0.12658
	0.06515		0.17172	0.64004		0.12562		0.74139	0.12862
	0.14526		0.1717	0.25773		0.12803		0.74135	0.12532
	0.1327		0.17148	0.15341		0.10618		0.7413	0.13938
	0.25259		0.17138	0.44406		0.01056		0.74125	0.2419
	0.058		0.17127	0.26941		0.25759		0.74087	0.03082
	0.12718		0.17112	0.11403		0.06329		0.74086	0.09221
	0.03584		0.17106	0.08568		0.26082		0.74077	0.07203
	0.03737		0.17081	0.22463		0.29234		0.74069	0.0509
	0.02376		0.17073	0.21758		0.37697		0.74041	0.18178
	0.06798		0.17066	0.28581		0.67209		0.74037	0.02419
	0.07636		0.17041	0.07489		0.75988		0.74028	0.11214
	0.24935		0.17031	0.07107		0.17123		0.74021	0.03848
	0.04443		0.17021	0.26341		0.06212		0.74009	0.14455
	0.23561		0.17018	0.03726		0.03623		0.73997	0.25403
	0.02938		0.16972	0.23031		0.03548		0.73986	0.15686
	0.043		0.16951	0.0976		0.05449		0.7398	0.19293
	0.08894		0.16943	0.11822		0.15642		0.73977	0.0322
	0.13163		0.16943	0.08101		0.1924		0.73968	0.11544
	0.38114		0.16892	0.04779		0.1431		0.73954	0.1939
	0.06059		0.16892	0.26179		0.10351		0.73954	0.14792
	0.22572		0.16886	0.10873		0.10128		0.73949	0.11237
	0.03342		0.16882	0.16492		0.13536		0.73945	0.4863
	0.091		0.16864	0.22308		0.03437		0.73942	0.18159
	0.04414		0.16863	0.01879		0.15117		0.73912	0.09734
	0.01416		0.16856	0.3451		0.0517		0.73907	0.02008
	0.06694		0.16846	0.03502		0.03189		0.73893	0.1833
	0.0213		0.16834	0.01946		0.04743		0.73892	0.18248
	0.05605		0.16832	0.50972		0.03762		0.73865	0.06854
	0.01654		0.16828	0.15886		0.08543		0.73861	0.22797
	0.03006		0.16769	0.08568		0.01668		0.73848	0.28434
	0.04799		0.16754	0.09522		0.3028		0.73834	0.32603
	0.08565		0.16728	0.19776		0.08468		0.73833	0.10173
	0.0544		0.16709	0.06853		0.05387		0.73805	0.1625
	0.12574		0.16704	0.09095		0.05703		0.73805	0.13264
	0.02894		0.16703	0.32825		0.67981		0.73787	0.41469
	0.08244		0.16701	0.03288		1.285		0.73779	0.40752
	0.08253		0.16687	0.10647		0.06109		0.73772	0.4153
	0.01957		0.16673	0.07233		0.44862		0.7376	0.28109
	0.03072		0.16639	0.11113		0.14735		0.73749	0.19052
	0.15117		0.16622	0.15085		0.0723		0.73703	0.05796
	0.09674		0.16583	0.22084		0.1384		0.73683	0.12373
	0.06803		0.16583	0.26495		0.05523		0.73683	0.30578
	0.02253		0.1658	0.031		0.12397		0.73679	0.97864
	0.13354		0.16568	0.14625		0.30589		0.73676	0.13128
	0.0385		0.16567	0.05077		0.34608		0.73675	0.19848
	0.1099		0.16559	0.10102		0.43243		0.73661	0.0907
	0.061		0.16527	0.01982		0.09007		0.73659	0.01461
	0.15871		0.16498	0.09206		0.25146		0.73658	0.11379
	0.32278		0.16487	0.42686		0.49087		0.73651	0.30521
	0.02883		0.16479	0.09707		0.18159		0.7364	0.06516
	0.06357		0.1647	0.33386		0.07965		0.73617	0.02986
	0.10359		0.16457	0.52503		0.05698		0.73613	0.04499
	0.09202		0.16451	0.12035		0.01795		0.73596	0.2781
	0.02093		0.16413	0.00841		0.24963		0.73589	0.02183
	0.05509		0.1641	0.09982		0.0604		0.73585	0.17075
	0.18215		0.16401	0.22972		0.17496		0.73583	0.40997
	0.02518		0.16398	0.01187		0.15473		0.73573	1.25635
	0.05467		0.16396	0.10077		0.07132		0.73567	0.25944
	0.03702		0.16394	0.26477		0.09024		0.73555	1.32894
	0.10476		0.16354	0.46586		0.02315		0.73553	0.14322
	0.1608		0.16339	0.23867		0.32713		0.73548	0.01546
	0.01889		0.16338	0.1386		0.19054		0.73533	0.19247
	0.24023		0.1633	0.11591		0.11411		0.73517	0.2782
	0.16968		0.16325	0.13948		0.1491		0.73516	0.14233
	0.01875		0.16319	0.08804		0.0682		0.73512	0.25794
	0.02833		0.16277	0.06932		0.13097		0.73483	0.09142
	0.13476		0.16274	0.0343		0.03061		0.73453	0.04545
	1.00125		0.16271	0.17167		0.07688		0.73439	0.36712
	0.30344		0.16257	0.19244		0.06042		0.73436	0.06485
	0.01387		0.16248	0.10433		0.01038		0.73419	0.08246
	0.38872		0.1624	0.2089		0.05322		0.73408	0.11496
	0.06854		0.16234	0.15614		0.15625		0.73403	0.09126
	0.08113		0.16221	0.01513		0.13449		0.73398	0.35498
	0.05367		0.16187	0.07506		0.21034		0.73395	0.43994
	0.03916		0.16187	0.04026		0.26443		0.73395	0.28982
	0.04997		0.16175	0.00837		0.04024		0.7337	0.11382
	0.30495		0.16172	0.01046		0.24501		0.73366	0.61617
	0.09558		0.16166	0.11891		0.04216		0.73358	0.07785
	0.07543		0.16159	0.30531		0.63284		0.73357	0.22746
	0.1219		0.16112	0.03349		0.08368		0.73356	0.12198
	0.05681		0.16108	0.63673		0.06734		0.7334	0.20035
	0.03046		0.16107	0.01924		0.14591		0.73334	0.34439
	0.15206		0.16106	0.04518		0.05586		0.73325	0.28635
	0.01702		0.16105	0.2535		0.03387		0.7332	0.27072
	0.18527		0.16093	0.0152		0.25733		0.73276	0.40473
	0.12912		0.16075	0.15324		0.10872		0.73269	0.30728
	0.17929		0.16045	0.32378		0.41445		0.73266	0.27371
	0.09545		0.16021	0.0311		0.17786		0.73261	0.10645
	0.03985		0.15992	0.11148		0.02287		0.73259	0.08202
	0.01779		0.15955	0.19635		0.04597		0.73257	0.24036
	0.01239		0.15939	0.20303		0.12868		0.73253	0.07987
	0.04006		0.15935	0.19922		0.17887		0.73251	0.02444
	0.04286		0.15904	0.26385		0.05891		0.73225	0.3098
	0.02546		0.15872	0.04831		0.45677		0.73219	0.02238
	0.02346		0.15868	0.25265		0.02154		0.73201	0.16276
	0.04633		0.15856	0.27327		0.05111		0.73187	0.02488
	0.34149		0.15845	0.1442		0.05235		0.73185	0.45389
	0.03386		0.15805	0.37174		0.17036		0.73184	0.05969
	0.01007		0.15767	0.02295		0.15942		0.7316	0.24889
	0.02855		0.15765	0.03585		0.16763		0.73156	0.12791
	0.01674		0.15762	0.16243		0.20148		0.73152	0.01359
	0.03198		0.15751	0.02334		0.15999		0.73149	0.01842
	0.02507		0.1575	0.01871		0.01975		0.73132	0.10073
	0.15319		0.15749	0.20707		0.08939		0.73101	0.08634
	0.03254		0.15743	0.07444		0.34251		0.73066	0.0118
	0.10744		0.15739	0.08306		0.17748		0.73063	0.12456
	0.06289		0.15738	0.01241		0.1648		0.73039	0.14671
	0.1833		0.15724	0.0866		0.76323		0.73026	0.16709
	0.21444		0.15706	0.33712		0.04695		0.73022	0.23566
	0.14299		0.15706	0.17182		0.16574		0.72996	0.2752
	0.01765		0.15683	0.03964		0.11142		0.72991	0.00871
	0.03447		0.15677	0.4148		0.04478		0.7298	0.32809
	0.02545		0.15668	0.0493		0.02367		0.7298	0.20052
	0.0182		0.15665	0.17996		0.00817		0.72979	0.14404
	0.14361		0.15663	0.25994		0.00853		0.72977	0.06651
	0.05064		0.15659	0.07443		0.16633		0.72976	0.0091
	0.08495		0.15636	0.13566		0.10612		0.72956	0.08903
	0.05763		0.15622	0.04387		0.42611		0.72953	0.15747
	0.05324		0.1561	0.18184		0.15744		0.72949	0.38228
	0.08288		0.15606	0.04522		0.01917		0.7294	0.07128
	0.03706		0.15561	0.07117		0.04086		0.72923	0.16533
	0.07809		0.15546	0.02587		0.18969		0.72923	0.25061
	0.03741		0.15539	0.08447		0.03678		0.72907	0.15461
	0.01358		0.15517	0.03873		0.04696		0.72907	0.24615
	0.17801		0.15502	0.06455		0.03338		0.72891	0.33992
	0.03574		0.15484	0.12103		0.21108		0.72877	0.02663
	0.07316		0.15478	0.03469		0.03475		0.72857	0.14176
	0.14951		0.15441	0.35238		0.04804		0.72839	0.19491
	0.14182		0.15439	0.11315		0.32037		0.72838	0.14356
	0.08424		0.15435	0.18558		0.08094		0.72821	0.17262
	0.04574		0.15429	0.01525		0.09951		0.72799	0.23166
	0.03913		0.15419	0.03738		0.04989		0.7279	0.14934
	0.01335		0.15407	0.32708		0.04409		0.72754	0.1581
	0.16769		0.15336	0.01414		0.08783		0.72748	0.15066
	0.1222		0.15319	0.02062		0.46857		0.72739	0.16561
	0.06138		0.1531	0.39372		0.0867		0.7269	0.1859
	0.1488		0.15307	0.47715		0.01442		0.72683	0.19845
	0.04649		0.15298	0.01326		0.07287		0.72682	0.22078
	0.15491		0.15286	0.01529		0.19226		0.72671	0.08024
	0.03306		0.15272	0.25752		0.08277		0.72652	0.14387
	0.06797		0.15266	0.19033		0.32683		0.72645	0.13338
	0.01571		0.15259	0.05198		0.04647		0.72643	0.08297
	0.02798		0.15259	0.03312		0.05907		0.72638	0.13596
	0.02037		0.1525	0.38987		0.0871		0.72629	0.10642
	0.17115		0.15245	0.08853		0.02069		0.72619	0.525
	0.01986		0.1523	0.04433		0.14278		0.72618	0.05759
	0.17146		0.15228	0.17182		0.16364		0.72588	0.39297
	0.21628		0.15226	0.01953		0.03877		0.72566	0.08268
	0.12026		0.15209	0.88099		0.03203		0.72531	0.12286
	0.03345		0.15204	0.45003		0.2238		0.7253	0.1432
	0.09782		0.15203	0.0393		0.29533		0.72528	0.07006
	0.07848		0.15194	0.05497		0.3562		0.72528	0.41559
	0.06154		0.15189	0.10015		0.07942		0.72518	0.15912
	0.0145		0.15174	0.06666		0.19736		0.72496	0.06131
	0.34668		0.15162	0.07968		0.07413		0.72496	0.37031
	0.06898		0.15156	0.1495		0.01248		0.72473	0.22145
	0.25436		0.15154	0.06017		0.28626		0.72463	0.68413
	0.02284		0.15142	0.17691		0.17553		0.72436	0.14817
	0.09387		0.15132	0.02927		0.04597		0.72422	0.33321
	0.09409		0.15128	0.09034		0.02764		0.72415	0.17246
	0.09195		0.15117	0.18755		0.0524		0.72409	0.09201
	0.1266		0.15105	0.04923		0.0319		0.72407	0.11616
	0.13571		0.15102	0.28687		0.04411		0.72406	0.17903
	0.05028		0.15101	0.21465		0.13062		0.72397	0.61495
	0.03977		0.15066	0.01365		0.14776		0.72395	0.30174
	0.14095		0.15062	0.02404		0.0097		0.72368	0.40161
	0.13197		0.1506	0.00859		0.40482		0.72367	1.09308
	0.02338		0.15057	0.07365		0.07473		0.72353	0.14113
	0.04966		0.15051	0.39842		0.00865		0.72332	0.52102
	0.01585		0.15049	0.01901		0.05855		0.7233	0.72582
	0.14813		0.15043	0.01472		0.01189		0.72327	0.38204
	0.02869		0.14998	0.01707		0.18979		0.72326	0.65874
	0.04137		0.14986	0.0312		0.02507		0.72311	0.20544
	0.01342		0.14984	0.05294		0.13185		0.72287	0.14314
	0.09488		0.14976	0.09006		0.18004		0.72287	0.2296
	0.01131		0.14969	0.08217		0.13489		0.72264	0.35902
	0.01791		0.14967	0.11695		0.1202		0.72243	0.3512
	0.23289		0.14962	0.18006		0.00975		0.72235	0.14946
	0.05441		0.14933	0.02189		0.08525		0.7223	0.30416
	0.03485		0.14932	0.05668		0.18597		0.72221	1.0108
	0.06044		0.14927	0.06099		0.09753		0.72171	0.60779
	0.57321		0.14924	0.07855		0.0261		0.72166	0.24757
	0.03491		0.14904	0.15573		0.05049		0.72156	0.154
	0.15907		0.14882	0.16961		0.01413		0.72147	0.4222
	0.03377		0.14879	0.17966		0.01078		0.72138	0.09116
	0.0115		0.14873	0.12969		0.0236		0.72107	0.17252
	0.02484		0.14868	0.17039		0.07024		0.72097	0.0456
	0.0549		0.1485	0.1907		0.10969		0.72073	0.04907
	0.1398		0.14845	0.64779		0.15922		0.72065	0.28467
	0.19302		0.14841	0.34915		0.01715		0.72064	0.11996
	0.18724		0.14838	0.13382		0.04058		0.72058	0.04527
	0.12855		0.14837	0.09864		0.06514		0.7202	0.03604
	0.01589		0.14835	0.10221		0.04429		0.72008	0.211
	0.12497		0.14834	0.05433		0.13999		0.72007	0.06605
	0.03406		0.14833	0.01059		0.03647		0.72004	0.20201
	0.0634		0.14829	0.1364		0.07251		0.71998	0.30288
	0.14798		0.14814	0.14364		0.0377		0.71993	0.4666
	0.06736		0.14801	0.02002		0.07062		0.71948	0.4234
	0.16817		0.14799	0.11624		0.0097		0.71942	0.41253
	0.28379		0.14786	0.09244		0.05712		0.71935	0.31668
	0.12085		0.14775	0.09219		0.01837		0.71921	0.08992
	0.01888		0.14759	0.29156		0.08374		0.71915	0.0548
	0.35296		0.1475	0.01801		0.02312		0.71898	0.43095
	0.03189		0.14749	0.0864		0.12488		0.71879	0.4234
	0.04342		0.14739	0.00984		0.03812		0.71874	0.67088
	0.17526		0.14738	0.03643		0.12295		0.71869	0.13134
	0.06346		0.1472	0.33602		0.05315		0.71863	0.06763
	0.05603		0.14699	0.09297		0.01274		0.71861	0.14549
	0.10722		0.14691	0.08421		0.00899		0.71857	0.42188
	0.19367		0.14684	0.27037		0.01917		0.71854	0.2066
	0.02762		0.14678	0.16447		0.02509		0.71835	0.93501
	0.19343		0.14675	0.06875		0.13086		0.71834	0.15292
	0.0313		0.14673	0.04253		0.35646		0.71819	0.34135
	0.01248		0.14668	0.05581		0.20472		0.71789	0.27647
	0.02743		0.14663	0.22096		0.11687		0.71776	0.14707
	0.02573		0.14649	0.04933		0.02905		0.71774	0.88223
	0.02855		0.14644	0.03634		0.03422		0.71767	0.33687
	0.10361		0.14636	0.26018		0.11038		0.71755	0.21508
	0.20908		0.14632	0.30471		0.13454		0.71755	0.54707
	0.0961		0.14624	0.01948		0.14806		0.71745	0.43267
	0.33508		0.14618	0.1566		0.11196		0.71721	0.08725
	0.09547		0.14589	0.28047		0.03541		0.71712	0.163
	0.07252		0.14564	0.07212		0.0476		0.71708	0.16178
	0.0764		0.14563	0.00997		0.04513		0.71695	0.34602
	0.01479		0.14547	0.01225		0.03912		0.71691	0.52501
	0.09624		0.14546	0.32685		0.3088		0.71672	0.43007
	0.12938		0.14543	0.411		0.11483		0.71658	0.1157
	0.02028		0.14535	0.12314		0.0346		0.71648	0.38082
	0.06274		0.14523	0.04149		0.27159		0.71635	0.87545
	0.19449		0.14499	0.02651		0.01111		0.71629	0.13767
	0.05172		0.14493	0.03678		0.02868		0.71621	0.34858
	0.10423		0.14485	0.75771		0.10028		0.71616	0.26285
	0.02212		0.14483	0.01536		0.02752		0.71607	0.08647
	0.04955		0.14474	0.05275		0.0982		0.71593	0.05522
	0.03869		0.1447	0.06107		0.02861		0.71573	0.2216
	0.45745		0.14457	0.07191		0.0713		0.71568	0.4311
	0.02669		0.14452	0.08935		0.85371		0.7155	0.06725
	0.01708		0.14449	0.01205		0.0909		0.7154	0.22004
	0.11289		0.14439	0.08885		0.0407		0.71522	0.49282
	0.23583		0.14422	0.16117		0.40172		0.71518	0.26912
	0.01643		0.14421	0.24205		0.01348		0.71516	0.25997
	0.05092		0.1442	0.05853		0.08003		0.7148	0.3017
	0.1197		0.14416	0.25371		0.24069		0.71479	0.16308
	0.01322		0.1438	0.0218		0.04375		0.71469	0.43657
	0.07682		0.14358	0.22774		0.13287		0.7146	0.42949
	0.01065		0.14349	0.10341		0.06739		0.71449	0.74496
	0.06453		0.14342	0.05248		0.00819		0.71445	0.04531
	0.0635		0.14266	0.42443		0.18609		0.71442	0.46266
	0.91885		0.14263	0.01009		0.05696		0.71409	0.06983
	0.06735		0.1425	0.13533		0.01511		0.71407	0.36218
	0.06295		0.14246	0.12341		0.09042		0.71375	0.0368
	0.05343		0.14236	0.20234		0.17648		0.71375	0.07866
	0.03896		0.1422	0.11782		0.0119		0.71362	0.17977
	0.02044		0.14218	0.01116		0.04774		0.71357	0.04117
	0.34145		0.14214	0.05566		0.0507		0.71342	0.62095
	0.04059		0.14208	0.04702		0.59599		0.71328	0.51244
	0.2293		0.14204	0.05242		0.02576		0.71321	0.47963
	0.10135		0.142	0.1298		0.09107		0.71278	0.4415
	0.02438		0.14178	0.15556		0.01455		0.71275	0.15332
	0.03359		0.14172	0.3018		0.01269		0.71268	0.36017
	0.17424		0.14171	0.76126		0.02221		0.71264	0.20538
	0.17236		0.14147	0.12861		0.01279		0.71263	0.59329
	0.02752		0.14141	0.24919		0.32338		0.71257	0.1226
	0.02868		0.14126	0.0945		0.03097		0.71237	0.32662
	0.11406		0.14119	0.06916		0.42567		0.71207	0.24973
	0.08036		0.14119	0.31674		0.03215		0.71192	0.29615
	0.2489		0.14115	0.01083		0.15104		0.71177	0.3393
	0.06385		0.14109	0.03892		0.18325		0.71166	0.27132
	0.05294		0.14105	0.02132		0.03022		0.71165	0.18107
	0.17924		0.14104	0.04434		0.02264		0.7116	0.18091
	0.03506		0.14101	0.20274		0.19253		0.71158	0.29835
	0.03235		0.14101	0.09175		0.10567		0.71155	0.35308
	0.10061		0.14096	0.0832		0.0946		0.71144	0.06939
	0.13155		0.14091	0.07719		0.03985		0.71135	0.43176
	0.07872		0.14083	0.014		0.14382		0.7113	0.37676
	0.08286		0.14076	0.05656		0.01207		0.7113	0.46701
	0.1601		0.14068	0.06149		0.11171		0.71123	0.35607
	0.04442		0.14045	0.12286		0.07412		0.71115	0.01965
	0.05468		0.14041	0.01759		0.24755		0.71107	0.38808
	0.02052		0.14034	0.20248		0.14136		0.71105	0.16147
	0.0244		0.14032	0.10586		0.16428		0.71091	0.03491
	0.01647		0.1401	0.0428		0.09511		0.71087	0.21123
	0.1183		0.14006	0.02861		0.01592		0.71082	0.20075
	0.12127		0.14001	0.13324		0.03999		0.71076	0.08803
	0.01833		0.13971	0.06829		0.08976		0.71071	0.30549
	0.01046		0.1397	0.01046		0.08437		0.71063	0.08438
	0.09449		0.13967	0.04161		0.01932		0.71038	0.36618
	0.01995		0.13949	0.03994		0.08693		0.71031	0.28809
	0.08285		0.13919	0.02429		0.05774		0.7103	0.11417
	0.08845		0.13913	0.47153		0.05873		0.7103	0.49875
	0.01515		0.13896	0.01669		0.0164		0.71006	0.08532
	0.05044		0.13896	0.22591		0.05692		0.70973	0.38294
	0.12514		0.13886	0.00891		0.05868		0.70972	0.15836
	0.13469		0.1387	0.23898		0.17669		0.70965	0.40041
	0.01105		0.13856	0.02263		0.11606		0.7095	0.52369
	0.00969		0.13832	0.03725		0.06536		0.70938	0.29106
	0.02796		0.13828	0.35426		0.17872		0.70934	0.43078
	0.0126		0.13807	0.06803		0.13379		0.70914	0.04007
	0.03179		0.138	0.23581		0.13298		0.70913	0.33573
	0.01094		0.13797	0.22097		0.03718		0.70911	0.16123
	0.01727		0.13782	0.11085		0.0127		0.709	0.22931
	0.01156		0.1378	0.00836		0.02952		0.70897	0.10027
	0.01973		0.1376	0.11234		0.12868		0.70891	0.14917
	0.06678		0.13756	0.17404		0.28892		0.70891	0.85057
	0.01498		0.13755	0.03063		0.01623		0.70886	0.12084
	0.04268		0.13735	0.00834		0.0334		0.70836	0.03967
	0.02463		0.13716	0.18604		0.3335		0.70823	0.1357
	0.01291		0.13709	0.09959		0.04255		0.70822	0.11668
	0.02528		0.13695	0.29358		0.03124		0.70787	0.2033
	0.01565		0.13685	0.032		0.01832		0.70774	0.63123
	0.02042		0.1368	0.15191		0.54729		0.70754	0.18919
	0.01734		0.13662	0.04569		0.02133		0.70738	0.28666
	0.01421		0.13662	0.16553		0.09027		0.70722	0.16237
	0.01587		0.13662	0.1627		0.16801		0.70722	0.30521
	0.01202		0.13648	0.17331		0.08583		0.70713	0.16356
	0.02163		0.13632	0.1061		0.22706		0.70708	0.09446
	0.10187		0.13615	0.17713		0.15418		0.707	0.15643
	0.02764		0.13614	0.28103		0.20466		0.70697	0.32952
	0.03998		0.13595	0.15438		0.0972		0.70687	0.06925
	0.10663		0.13582	0.13171		0.08323		0.70663	0.18014
	0.01682		0.1357	0.03508		0.02522		0.70647	0.35121
	0.02106		0.13564	0.03759		0.02781		0.7064	0.27699
	0.07102		0.13541	0.20035		0.03463		0.70638	0.08481
	0.3449		0.1354	0.25216		0.27633		0.70635	0.95391
	0.07662		0.13535	0.18504		0.01459		0.70616	0.11663
	0.03471		0.13517	0.29522		0.06668		0.70615	0.77776
	0.02691		0.13517	0.04051		0.00927		0.70614	0.78437
	0.02083		0.13503	0.08845		0.03211		0.70607	0.08012
	0.03705		0.13497	0.04231		0.02919		0.70601	0.05932
	0.06404		0.13488	0.15851		0.03152		0.70596	0.38812
	0.16309		0.13485	0.08147		0.02702		0.70573	0.4971
	0.10166		0.13475	0.23518		0.06904		0.70558	0.47195
	0.02061		0.13445	0.08075		0.03871		0.70557	0.19398
	0.07982		0.13441	0.12843		0.08245		0.70557	0.27586
	0.01268		0.13431	0.07912		0.04415		0.70553	0.23896
	0.03425		0.13429	0.17035		0.1072		0.70552	0.55708
	0.01182		0.13429	0.20804		0.17909		0.70545	0.17361
	0.0497		0.13427	0.10878		0.02495		0.70536	0.32889
	0.02873		0.13404	0.07046		0.0424		0.70521	0.29479
	0.03569		0.13403	0.04899		0.11087		0.70519	0.09149
	0.04733		0.13395	0.49722		0.06001		0.70498	0.15099
	0.03863		0.13385	0.15676		0.09035		0.70493	0.37492
	0.07585		0.13352	0.13134		0.20518		0.70468	0.1337
	0.02341		0.1335	0.02109		0.07368		0.70468	0.79871
	0.03607		0.13305	0.23387		0.02728		0.70456	0.35164
	0.11215		0.13266	0.33241		0.0486		0.70444	0.04351
	0.09493		0.13248	0.034		0.05185		0.70444	0.43339
	0.03058		0.13246	0.21379		0.03676		0.7043	0.09583
	0.11455		0.13246	0.13767		0.0089		0.7043	0.11637
	0.01396		0.13229	0.05614		0.0295		0.70428	0.31293
	0.2274		0.13224	0.05689		0.08269		0.70399	0.5628
	0.17156		0.13219	0.07534		0.02668		0.70378	0.75815
	0.01097		0.13201	0.04833		0.18687		0.7037	0.46034
	0.08569		0.13191	0.69952		0.15857		0.7035	0.08037
	0.17912		0.13166	0.23888		0.27184		0.70346	0.1329
	0.01711		0.13137	0.0987		0.08822		0.70341	0.21676
	0.18109		0.13123	0.22046		0.0306		0.70335	0.05764
	0.02506		0.13115	0.02902		0.17229		0.70328	0.49558
	0.02092		0.13111	0.11078		0.01349		0.70318	0.14015
	0.02978		0.13109	0.09009		0.25644		0.70311	0.08352
	0.15641		0.13097	0.13127		0.08509		0.7031	0.18315
	0.01148		0.13072	0.1028		0.14878		0.70306	0.20009
	0.03646		0.13066	0.10294		0.01446		0.70302	0.04949
	0.01175		0.13048	0.10107		0.01649		0.70292	0.55392
	0.02042		0.13035	0.11843		0.11893		0.70276	0.2504
	0.02132		0.13032	0.09273		0.32506		0.70274	0.10372
	0.11799		0.13029	0.0098		0.07881		0.70269	0.40936
	0.01407		0.13029	0.01539		0.03881		0.70264	0.31538
	0.03773		0.13027	0.113		0.02639		0.70258	0.52892
	0.01993		0.12998	0.302		0.15505		0.70213	0.08821
	0.05072		0.12996	0.07986		0.23044		0.70209	0.07861
	0.07041		0.12983	0.05382		0.07751		0.70192	0.59019
	0.05702		0.12975	0.01251		0.02754		0.70175	0.27895
	0.04232		0.12948	0.56894		0.09711		0.70168	0.21765
	0.02156		0.12931	0.14687		0.07523		0.70147	0.08359
	0.04122		0.1293	0.17003		0.03787		0.70135	0.14255
	0.01475		0.1293	0.16155		0.05798		0.70128	0.22083
	0.0994		0.12927	0.17545		0.36846		0.70127	0.04231
	0.0093		0.12927	0.01936		0.00881		0.70125	0.14306
	0.07177		0.12908	0.36592		0.05646		0.70102	0.01896
	0.08444		0.12851	0.01339		0.12941		0.7009	0.11814
	0.02585		0.1285	0.01086		0.28219		0.70068	0.13899
	0.15978		0.12848	0.00934		0.01404		0.70065	0.39545
	0.02582		0.12838	0.26807		0.04228		0.70052	0.00847
	0.10303		0.12827	0.03179		0.01557		0.70052	0.57266
	0.12447		0.12826	0.30682		0.15225		0.70038	0.37454
	0.18461		0.12825	0.00884		0.04297		0.7003	0.02997
	0.05093		0.12816	0.18682		0.01856		0.70018	0.02872
	0.07646		0.12808	0.17805		0.008		0.70011	0.68645
	0.22014		0.12795	0.1035		0.04377		0.69987	0.02438
	0.01278		0.12791	0.20149		0.08056		0.69978	0.10578
	0.01563		0.12783	0.2103		0.05703		0.69962	0.48829
	0.01489		0.12781	0.26834		0.06995		0.69959	0.0787
	0.01384		0.12755	0.01476		0.10367		0.69955	0.87789
	0.12043		0.12753	0.18828		0.04313		0.69929	0.28999
	0.01447		0.12751	0.46173		0.02521		0.69926	0.25287
	0.18829		0.12748	0.19187		0.01594		0.69919	0.41008
	0.0539		0.12746	0.19239		0.01682		0.69911	0.11339
	0.0206		0.12728	0.09776		0.09621		0.69909	0.34096
	0.07266		0.12716	0.05395		0.29066		0.69897	0.07711
	0.24485		0.12713	0.12157		0.13472		0.69871	0.31306
	0.20346		0.12699	0.02314		0.03753		0.6987	0.08981
	0.04056		0.12691	0.03391		0.03832		0.69859	0.03793
	0.07397		0.12679	0.38288		0.01094		0.69857	0.44726
	0.13617		0.12625	0.02885		0.07902		0.69856	0.51995
	0.0587		0.1262	0.37003		0.44509		0.69842	0.67048
	0.04236		0.12604	0.26987		0.14145		0.69839	0.16044
	0.02328		0.12596	0.15247		0.24513		0.69837	0.21394
	0.02308		0.12585	0.5035		0.05223		0.6983	0.41361
	0.0249		0.12578	0.04789		0.03372		0.6983	0.32407
	0.25544		0.12572	0.01831		0.07897		0.69828	0.45397
	0.02122		0.12568	0.11526		0.39651		0.69809	0.04495
	0.11426		0.12563	0.14188		0.04598		0.69805	0.43787
	0.02769		0.12542	0.0521		0.02124		0.69802	0.03727
	0.07143		0.12539	0.20354		0.03544		0.69782	0.15541
	0.01725		0.12534	0.17221		0.17193		0.69775	0.58243
	0.03371		0.12527	0.3427		0.29682		0.69773	0.35064
	0.01184		0.12523	0.09017		0.05352		0.69764	0.29508
	0.02877		0.1251	0.09962		0.06325		0.69758	0.33504
[truncated: 29,314 more rows]

## Sheet: Fig. 2i-k
Kindlin-2			Talin-1
Immob. Time inside FA (s)	Rounded speed (nm.s-1)		Immob. Time inside FA (s)	Rounded speed (nm.s-1)
8.5	0		22	0
5	8		25	2			Kindlin-2			Talin-1
22	9		10.5	0		Number of cells	12			7
5	8		78.5	1		Number of kymographs	128			70
4	0		41	0		Number of events	1127			584
15	5		49.5	2			Immobilization time inside FA
7.5	0		46	0		Mean ± s.d (median) (s)	11.89 ± 0.38 (7.5)			22.48 ± 0.90 (16)
2.5	0		16				Reaward speed occurrence (%)
6.5	0		12.5	0			Speed (nm.s-1)	Mean (s.d.)		Speed (nm.s-1)	Mean (s.d.)
2			4	0			0	57.18 (7.81)	59.58 ± 2.3 (57.6)	0	43.94 (13.87)	50.94 ± 5.9 (52.2)
3.5	11		29	1			1	2.4 (2.97)		1	7.00 (3.71)
2	0		7.5	0			2	5,00 (2.90)	40.42 ± 2.28 (42.44)	2	11.42 (3.77)	49.06 ± 5.91 (47.83)
3.5	0		15.5	0			3	6.71 (2.12)		3	8.76 (4.04)
0.5			16	3			4	5,00 (2.53)		4	8.66 (3.25)
9	0		29.5	0			5	4.61 (1.73)		5	6.84 (4.67)
1.5	0		16.5	2			6	2.91 (1.94)		6	4.64 (3.16)
1.5	0		6.5	0			7	3.24 (1.48)		7	3.01 (2.64)
13	3		16	0			8	1.76 (1.59)		8	2.16 (3.04)
9	4		13	0			9	1.19 (1.28)		9	1.20 (1.37)
21.5	0		19	0			10	0.86 (0.95)		10	0.74 (1.22)
3.5	11		19.5	2
3.5	0		15.5	0
3.5	22		9	0
3.5	11		35.5	1
2	0		8.5	0
5.5	7		23.5	0
4	0		8.5	0
2	20		6	0
15.5			4.5	16
8.5	4		19.5	0
2.5	0		7	0
1.5	0		18	2
2.5	0		5	0
15	3		4	0
4.5	0		34	1
6	0		12	0
3.5	11		81.5	0
12	3		20.5	0
3			5.5	0
2	0		7.5	0
43			3	0
3	0		11	0
9.5	13		9	0
2	0		41	2
2			10	0
1.5	0		6.5	0
19	0		33
10.5	0		23.5	5
4.5	0		14.5	3
5.5	0		30.5	5
1	0		17	5
4	0		5	8
1			11	4
1	0		6	0
1.5	0		8	0
22	15		2.5	0
5	0		7.5	5
2	0		15.5	0
10	0		18	0
1	0		4.5	0
1.5	0		6	0
1	0		4.5	0
7.5			58	3
26	3		5.5	0
10	4		20.5	0
6.5	6		18.5	2
16	27		8.5	0
1.5	0		20.5	2
1			2.5	0
1	0		25.5	0
1.5	0		10	0
2	16		10.5	0
2.5	0		10.5	0
6	0		19	2
7	0		19.5	2
13	6		3
8.5	5		3	0
7.5	0		8
7.5	16		12	0
5	8		20.5	2
8.5	5		35	0
1	0		18	0
1.5			18.5	0
12.5	0		18.5	4
16	0		78.5	7
6.5	6		15	0
3	16		3.5	0
1	0		21	0
3.5	0		5	0
2.5	0		11	0
1	0		26	0
1	0		39.5	1
8	5		47	1
1.5	0		11	0
19.5	8		7.5	0
1.5	0		5	0
7.5	0		16.5	2
3	0		13.5	0
6.5			7.5	0
3.5			8.5	4
11.5	0		10.5	0
1	0		3.5	10
1.5			4	0
1.5	0		21	0
10	0		4	0
5.5	7		12.5	3
0.5			3	16
7	17		16.5	0
5.5	0		18	0
17	2		20	0
4	0		19
13	3		107.5	1
18.5	4		8	0
17	0		8	0
23	0		24.5	2
20			34	1
3.5	11		11.5	0
11	4		17.5	5
47			10.5	4
8	20		15	3
12.5	10		17.5	5
2.5	20		24.5	8
4	0		19	2
6	7		5	0
1.5	0		6	0
1.5	0		11	4
11	4		6.5	0
12	10		16.5	5
14	3		32.5	7
1.5	0		4	0
2.5	0		6.5	7
16.5	0		36.5	7
13	3		52.5	6
2	0		15.5	8
30			28.5	3
3.5	23		53	2
13	18		32	3
11	19		15.5	0
9	0		14.5	0
6.5	0		30	0
5.5	0		28.5	3
7.5	5		14.5	3
25	35		4	0
7.5	0		10	0
5	0		41.5	2
2.5	20		17	0
16.5	2		14.5	0
17	2		32	5
12	17		41.5	3
13			26.5	0
2.5	0		19.5	0
29	29		68.5	4
9	5		6	0
1.5	0		6	0
11	8		62.5	1
6	0		18.5	0
1	0		6	0
6	0		36.5	1
3	0		37.5	1
4.5	0		5	0
5.5	0		13	6
2	26		14	0
37.5	13		21	0
2			7.5	5
6.5	12		5	0
3.5	11		22.5	2
1.5	0		8	0
9	14		5.5
4	37		17	2
2.5	16		35.5	1
10.5	26		5.5	0
2.5			12	0
6	14		20	2
25	0		7.5	0
4	0		8.5	0
41	0		15.5	3
4	0		11.5	0
2	0		25.5	2
33.5	0		20.5	2
2.5	16		8	0
11.5	21		40.5	1
5.5	0		11.5	4
2.5	0		14.5	0
8	0		7	6
3.5	0		10.5
3.5	0		52	2
5.5	21		39	3
4.5	9		13	0
3.5	0		17.5	7
3.5			15	0
4	22		24.5	2
9	9		20	2
31.5	0		27	0
5.5	0		29	7
3.5	26		11.5	4
6			21.5	4
3			4	0
5	15		6.5	0
30.5	4		8	0
25	11		9.5	0
4	0		23	3
10.5	4		11	0
8	0		21.5	2
12	27		35	1
19	15		25.5	0
4	0		21.5	2
11	7		9.5	0
10.5	12		30.5
3			18	2
2.5	0		24	2
1.5	0		6.5	0
14.5	3		15	0
8.5	18		29	4
2	0		13	0
19	6		4.5	0
4.5	0		20	2
5	31		11.5	4
25.5	6		16	3
4			8
41.5	1		10.5	0
35.5			19	0
29.5			11.5	0
14	14		33.5	0
14	14		61.5	1
24	5		8	0
22			8.5	0
7.5			30.5	1
2.5	16		19
2.5	0		5	0
2	37		11.5	0
2.5	16		10	0
1.5	0		50
1			8	0
2.5			9.5	4
6	13		54	1
	3		106.5	2
22	4		11	0
17	2		33.5	2
7.5	6		8
3	0		14	3
3.5	0		5.5	0
10.5	0		13.5	0
4.5	0		51.5	2
1.5	0		34.5	5
10	4		15.5	0
1.5	0		13.5	0
7	6		22	0
1	0		9	0
18			19.5	0
9	0		4.5	0
12	0		30.5	3
8.5	0		34.5	4
4.5	0		18	0
1.5			4	0
2.5	0		12	0
2	0		9
4.5	9		7	0
6.5	12		13	0
12.5	0		59	1
8.5	5		11	0
9	0		40	2
2	0		6.5	0
26.5	3		32.5	1
59.5	3		4	0
1.5	0		19	4
10.5	4		21.5	0
1.5	0		22	5
1.5	0		5	0
31	14		6.5	6
3	13		3.5	0
2.5	0		11	0
2.5	0		7.5	17
1.5	0		5.5	14
1.5	0		3	0
3	13		2.5	0
6.5	0		20.5	4
9	0		20.5	4
3	0		44	5
8.5	0		23.5	7
2			6	7
2	0		4	0
18	0		63	3
3	0		32.5	4
12	3		43.5	4
4	11		18.5	2
20.5	16		30.5	4
6	0		29.5	1
10.5	0		3	0
17	5		6.5	6
29	4		11	0
1.5			16	3
3	0		20	4
4.5	0		8.5	5
7.5	5		10.5	0
6	0		5	18
15.5	0		18.5
22	2		3.5	0
9.5	4		3.5	0
11.5	0		7.5	0
8	5		2	0
4	0		14	0
2	0		9.5	0
2	0		2	0
3	0		3.5	0
1.5	0		25	5
40.5	3		14.5	6
17.5	0		17	2
1.5	0		15.5	5
1.5	0		48	9
3	0		9	0
16.5	17		4.5	0
7	11		13	3
15.5	3		23	0
26	3		5	0
6.5	0		10	0
13	3		3.5	11
13	15		18.5	2
4	9		5	0
1.5	0		3	0
14.5	0		6.5	0
2	0		32	6
1.5	0		26.5	6
5.5	0		20.5	0
51.5	0		11.5	0
7.5	0		2
2.5	0		20.5	2
21.5	2		41.5	2
19.5	2		15.5	0
51.5	2		59.5	1
12.5	3		9.5	4
1.5	0		6.5	0
5	8		15.5	0
11.5			4.5	0
3.5	10		27	1
29.5	0		38	1
1.5	0		23	5
8	5		18	4
3	13		7	6
2	26		8	0
1.5			4	0
9	0		5.5	0
12	3		28	0
6	7		19.5	2
17	5		29.5	5
14	0		13	0
41	2		10.5	4
34	2		18	0
9	4		7.5	5
47.5	0		7.5	0
3.5	0		7.5	0
9	4		145	1
7.5	0		8	0
5	16		119.5	2
3.5	0		9	0
3.5	0		6.5	0
2.5	0		16	0
1.5			31	1
8	10		8.5	0
8			6.5	6
9.5	9		13.5	3
20	6		30.5	3
2.5	0		36	2
2	0		6	0
8	0		7.5	0
3.5	12		6.5	0
2			82	4
22	0		23	0
6			16	2
4.5	18		35	1
22.5	4		4.5	0
7.5	5		4.5	0
34	2		12	0
18.5	2		67	1
25	5		21.5	0
27.5	0		16.5	0
5.5	0		65	0
2	0		14	0
2.5	0		10.5	0
26	2		8.5	0
2.5	0		22.5	0
4	11		8	0
5.5			51.5	2
9.5	9		7	0
6.5	0		4.5	0
6	7		33.5	1
14	0		30	1
5	7		22.5	4
4.5	10		49	1
17	2		122	3
4.5	18		34	4
2	0		6	0
5			40.5	2
9.5	0		79.5	3
4	9		4	0
5.5	7		23.5	3
22	0		8.5	0
3.5	0		9	0
4	10		73
7	6		7	0
3.5	0		33.5	1
2	0		22	2
16	8		45.5	1
5.5	15		133.5	3
7.5	0		40.5	4
3	13		60.5	8
3	0		17	2
3	0		9.5	0
3	0		16	5
1.5	0		9.5	0
18.5			15
6.5	13		83.5	1
10.5	0		67.5	1
3	13		42	0
6.5	0		24	5
2.5	0		22.5	2
13	3		22	0
3	0		22.5	9
10.5	0		2.5	0
8	0		3	0
6			7.5	0
5.5	7		8	0
6	6		5	0
1.5	0		4	10
2	0		55	1
35.5	0		13	0
8.5	5		38	4
2.5	0		7	0
12.5	6		6.5	0
7	6		5.5	0
8.5	9		14.5	0
3	0		33.5	2
20	4		14	3
22			11.5	0
3.5	12		9.5	0
5.5	7		22	6
3.5	13		21.5	2
39	2		32.5	1
17.5	5		17.5	2
6	6		11	0
16	3		12.5	3
3.5	0		26.5	2
2	0		13	3
6.5	0		5	7
15.5	3		99	3
10	4		21.5	0
2	0		7.5	0
4	0		6.5	12
7.5	5		33.5	4
25	5		8.5	5
9.5	4		14.5	3
11	4		21.5	7
3	0		29.5	8
3	0		39.5	6
12.5	0		2.5	0
15.5	3		1.5	0
2.5	0		61	5
4	0		42	5
5.5	0		8.5	0
8	5		9.5	4
2.5	0		10.5	4
2.5	0		8	0
2.5	16		63.5	5
5.5	0		11	4
9	4		57.5	0
1.5	0		43	3
9	4		51.5	8
1.5	0		30	8
12.5	0		60	6
2	20		24	3
3	0		17.5	2
5	0		8.5	5
12.5	3		24	7
8	0		5	0
1.5	0		17.5	7
11.5	11		55	6
8	10		23.5	5
31	3		37	5
33	1		45.5	4
6.5	0		19	2
4.5	9		4	0
15	3		27	3
11	0		11	0
15	0		5.5	0
6.5	6		14.5	3
29.5	0		74.5	5
21.5	0		80	6
3	0		13	9
13	3		42	5
21.5	2		8.5	4
6.5	6		35.5	7
25.5	2		75.5	6
15.5			24.5	2
10.5	0		39.5	6
10	4		89.5	0
2.5	0		10.5	4
2	0		15.5	5
4	11		5.5	0
10.5	15		18	0
12.5	6		148	0
5.5			57	1
2	0		24.5	0
2	0		53.5	2
21	6		51	2
11.5	3		14	3
23	2		31.5	3
15.5			29.5	3
4.5	0		14.5	6
7	0		4	0
5	0		3	0
1.5	0		42	2
4	0		103.5	1
30.5	3		9	0
3	13		6.5	0
2	0		93.5	0
9	0		13	10
6	0		21.5	2
3	0		5	0
4.5	0		68	4
2.5	0		33.5	8
2.5	0		52.5	8
26.5	6		41	0
6			13	3
5.5	7		115.5	4
22	0		19.5	4
6	0		37.5	1
11.5	0		16	0
16.5	5		71
4	0		8.5	0
5	0		4	0
12	0		58	3
5.5	0		46	0
18.5	5		16.5	2
15	3		8	0
21	2		13	3
25	0		18.5	2
10.5	0		36.5	1
9.5	0		44	2
6	0		17	0
9.5	0		21	10
6.5	0		18.5	4
9.5	0		14	3
11	4		73
2.5	16		18	9
3	0		16	3
3	0		4	0
5	8		29	1
36	2		16	0
5	8		15.5	3
5.5	7		10.5	0
37	0		10	0
3.5	0		16.5	0
8	0		4.5	9
10	4		7	0
9.5	0		26.5	5
8.5	0		19.5	6
7	0		20.5	4
6	0		11	4
3.5	0		17.5	5
5.5	0		65	1
7	0		6	0
2	0		12	7
4	10		33.5	4
32.5	0		22	2
16.5	0		32.5	2
17	0		15	3
8	0		72.5	2
5.5	0		35	2
6	0		35.5	6
11.5	0		20.5	0
6	0		15	0
6	0		19	4
17	2		36	1
5.5	0		2.5	20
4	0		7	0
9.5	0		5	0
10.5	4		32	1
5.5	0		14.5	0
5	0		33.5	2
15.5	3		7	0
13.5	0		31.5	3
5.5	0		77	0
29.5	5		20	0
4.5	0		38.5
4	0		23	2
2	0
4	0
4	0
5.5	7
2
45.5	11
5.5	0
19
22
15.5	3
15	3
3.5	0
3	0
4.5	0
11	0
2.5	0
7	11
19	2
10	8
4	0
19.5	2
34.5	0
2	0
3	0
4.5	0
9.5	0
38.5	0
6.5
5	31
4.5	9
5.5	0
4.5	0
7.5	5
5.5
14.5	0
25	6
14.5	9
4	0
4	9
1.5	0
4.5	0
2.5	0
8.5	5
5.5	0
2
1.5	0
14	3
4	0
3	0
2.5	0
25
20.5	0
2	0
1	0
1.5	0
26.5	2
4	0
18.5	4
4	0
19.5	0
2.5	0
6.5	6
4	0
8.5	0
10.5	0
5	0
24.5	3
9.5	4
7.5	0
8	0
3	0
11	4
27	0
23	0
7	0
13	6
12.5	3
5	0
7.5	5
5	0
25	3
9	0
4	0
19.5	4
18	2
7.5	0
6.5	6
7.5	0
6	7
34.5	0
12	0
1.5	0
2	0
4	10
28.5	3
16	5
3	0
2	0
24.5
18	0
15.5	0
19
3.5	0
6.5	0
14	0
13	0
25.5	0
27.5	3
8	0
4	0
37.5
4	0
9	0
8.5	0
1.5	0
11.5	0
15.5	0
5.5	7
6	7
12	0
15	3
23.5
20	2
11.5	4
2.5	16
8	0
9.5	0
42	0
23.5	3
3.5	0
4	0
6.5	6
2.5	0
2.5	0
5.5	0
6.5	0
3	0
14.5	0
12	0
9	0
17.5	0
11.5	3
3	0
5.5	8
21.5	0
15	3
8.5	5
12	0
3	0
14.5	3
28.5	1
7.5	5
3.5	0
17	2
5.5	0
31	1
4.5	0
5.5	8
20.5	0
8	5
8.5
15.5	3
2	0
11	0
3	0
2.5	0
33.5	0
10.5	4
6	0
11.5	7
2	20
5.5	0
9	0
12	0
11.5	0
19	0
9	4
18.5	0
2	0
3.5	11
9	0
3.5	0
17	0
12.5	0
5.5	0
5.5	0
5.5	0
21.5	2
54	3
26	2
1	0
5.5	0
12	4
2.5	0
7.5	0
69.5
45
2.5	0
12	0
6	7
7	0
15	0
2.5	0
12
18	7
3.5	0
2.5	0
5	0
17.5	2
36	0
25.5
2.5	20
7	0
3	0
5	0
6.5	0
5.5	0
11	0
8.5	5
10	0
30
13
3	0
10.5	0
4.5	0
10	4
5.5	0
17	0
18	2
3.5	0
6	13
8	0
11	4
23
7.5	0
8	0
16	0
7	0
8.5	0
18	2
9	0
51	2
6	0
5.5	0
27.5
26.5
17.5	2
4	0
12	3
26.5
13	0
6	7
4	10
33.5	0
12.5	3
76
5.5	7
5.5	0
3.5	0
7	0
6.5	6
9	0
14.5	0
29.5	1
5.5	0
16	0
5.5	7
31.5	0
45
8	5
7.5	0
7.5	5
21	8
16
11.5	4
14	3
12	0
14.5	3
10.5	0
16.5	0
9	4
12.5
15	0
15	3
47.5	3
3.5	0
54	2
23.5	2
3.5	0
15	5
24.5	2
5.5	7
10.5	0
3.5	0
2.5	0
42.5	17
3.5	0
12.5	3
6	7
34	1
3.5	0
7.5	5
9.5	4
2.5	0
2.5	0
3	0
6	7
3	0
3.5	0
10	0
8	0
26	2
6	0
12.5	0
12	4
18.5	2
53.5	5
13	3
37.5	0
6	0
5.5	0
14	3
9	4
34	0
4.5	0
16	0
14.5	3
6.5	6
14.5	0
30.5	1
7	0
10	4
5.5	0
3	0
21	2
31.5	1
44	6
45	5
3.5	0
24.5	2
8	5
5.5	0
5.5	8
2.5	0
9	4
49.5	1
26	3
3.5	0
34	1
14.5	0
3	13
26.5	5
13	6
15	0
11.5	4
17	5
4.5	0
13.5	0
5.5	0
6	0
20	2
12	0
13	3
18	2
42.5	0
16	0
5.5	7
32	3
16	0
7	6
6.5	0
6.5	0
3	0
5.5	7
2.5	0
8.5	0
4.5	0
57.5	6
2.5	0
2	0
11.5	0
4	0
17.5	5
8	0
20	0
3.5	11
13.5	0
10
8.5	5
13	12
56
7.5	11
12.5	3
26.5	2
17.5	0
3.5	0
27.5	3
15.5	5
11	4
23.5	0
22	4
10.5	0
1.5	0
54.5	6
13	3
59.5	4
69	1
30.5	3
2.5	0
24	3
19.5	0
4.5	9
4	0
3	0
3	0
4	0
13	3
4	0
9.5	0
22	0
29.5	14
8.5	5
29.5	7
56	1
29	1
7.5	0
60	2
26	2
9	9
8.5	0
20	8
11	0
2	0
68.5	0
8	0
10	0
8.5	0
17.5	0
51.5	2
12	4
29	4
17	0
16.5	2
33	4
9.5	0
7.5	11
32.5	0
56.5	4
5	0
15	3
4	10
3	0
7.5	0
9	0
75.5	0
25
16.5	0
48	6
56	0
62	0
31.5	4
66.5	1
6	0
5.5	0
16.5	2
4.5	0
16	0
6	0
4.5	0
35	8
31	12
22.5	7
2	0
20	0
44.5	1
6.5	6
7	0
32.5	1
10.5	0
16	3
14.5	0
36.5	1
34	2
7.5	5
21.5	0
9	0
10.5	4
40.5	1
4	0
11	0
6.5	0
2.5	0
14.5	0
60.5	0
80	0
12.5	0
4	0
7	0
3.5	0
5.5	0
8.5	0
29	1
8.5	0
31.5	0
11	0
22	0
25.5	2
5.5	0
80	1
4.5	0
4	0
5.5	0
3	0
16	3
26.5	2
6.5	0
4	0
2	0
4	0
62.5	0
25	2
2	0
2	0
8	0
30.5	0
16	0
2	0
5.5	7
13.5	3
14	0
19	6
34.5	7
10	0
34	1
52	5
28.5	3
4	0
15	5
12	3
9.5	0
5.5	7
3	0
2.5	0

## Sheet: Fig. 3c
		INSIDE
							Kindlin2-WT-mEOS2-PaxGFP																							Kindlin-2-WT + Pxn-GFP + Mn2+ activation
		Occurrence					60							43				39			38			44						PALMOT33				PALMOT29						PALMOT24						PALMOT22
	Log D (µm2.s-1)	Kindlin2-WT-mEOS2	Kindlin2 + Mn	Kindlin-2-QW-mEos2			S3C1	S3C2	S3C3	S3C4	S3C5	S3C6		S2C1	S2C2	S2C3		S1C2	S1C3		S1C1	S1C4		S3C1	S3C3	S3C4	S3C5			S6C2	S6C3	S6C4		S3C1	S3C2	S3C3	S3C4	S3C5		S2C1	S2C2	S2C4	S2C5		S4C1	S4C2	S4C4	S4C5	S4C6
	-6	0.293807	0.276577	0.234694		-6	0.273077	0.272251	0.268775	0.274972	0.295905	0.309192		0.261873	0.317919	0.290741		0.356604	0.334858		0.387189	0.359356		0.270194	0.266562	0.217762	0.237482			0.291028	0.315175	0.379059		0.257011	0.257405	0.326019	0.298106	0.360424		0.230109	0.196895	0.208978	0.307692		0.229313	0.255967	0.276375	0.283684	0.228571
	-5.8	4.65008e-05	0	6.45086e-05		-5.8	0	0	0.000790514	0	0	0		0	0	0		0	0		0	0		0	0	0	0			0	0	0		0	0	0	0	0		0	0	0	0		0	0	0	0	0
	-5.6	7.22353e-05	1.79614e-05	2.56805e-05		-5.6	0	0	0	0	0	0		0	0	0		0	0.000914913		0	0		0.000313087	0	0	0			0	0	0		0	0	0	0	0		0	0	0	0		0.000305344	0	0	0	0
	-5.4	0	9.55687e-05	0.00011003		-5.4	0	0	0	0	0	0		0	0	0		0	0		0	0		0	0	0	0			0	0	0		0	0	0	0	0		0	0.00066072	0	0		0	0	0.000345901	0.000618047	0
	-5.2	0.000263768	0.000253947	0.000189711		-5.2	0	0	0.000790514	0.00112233	0	0		0.000439754	0	0		0	0.000914913		0	0		0	0	0.00121655	0			0	0	0		0.000544514	0	0	0.000610874	0.00132509		0.00114482	0	0	0		0	0	0.000691802	0	0
	-5	0.000254583	0.000511805	0.000455369		-5	0	0	0.000790514	0.00112233	0	0		0.000219877	0	0		0	0		0.000956023	0.00123916		0	0	0	0			0	0	0		0.000816771	0	0.0015674	0.000610874	0		0	0	0.000997506	0.00159151		0.000610687	0	0	0.00123609	0.00126984
	-4.8	0.00136194	0.000495663	0.000453361		-4.8	0.00192308	0	0.00158103	0.00112233	0.00198151	0.00139276		0.000879507	0.000825764	0.0037037		0.00377358	0		0.000956023	0.00123916		0.000626174	0	0.00243309	0.000715308			0	0	0.000662691		0	0.000417188	0	0.000610874	0		0	0.00099108	0.000498753	0.00106101		0.000610687	0.00164609	0.000691802	0.00123609	0
	-4.6	0.000875922	0.00100194	0.000681671		-4.6	0	0	0.00237154	0.00224467	0	0		0.000659631	0.00165153	0.00185185		0	0		0.00191205	0.00123916		0.000313087	0	0.00121655	0.00143062			0	0	0.000662691		0.000816771	0.000834376	0	0.00122175	0.00220848		0.00228964	0.00033036	0.00149626	0.00212202		0.000916031	0.000823045	0.00207541	0.00123609	0
	-4.4	0.00150791	0.00162972	0.00157787		-4.4	0.00384615	0.0026178	0.00474308	0	0.00198151	0.00278552		0.000879507	0.000825764	0.00185185		0.00377358	0.000914913		0	0		0.000626174	0.000788644	0	0			0	0	0.00132538		0.00245031	0.00166875	0.0015674	0.00183262	0.00309187		0.00114482	0.00099108	0.00349127	0.00212202		0.00122137	0	0.00242131	0.00247219	0.00190476
	-4.2	0.00288539	0.00265459	0.0017828		-4.2	0.00384615	0.0026178	0.00632411	0.003367	0.00330251	0.00696379		0.00175902	0	0.00185185		0.00377358	0.000914913		0.00382409	0.00495663		0.00125235	0.00236593	0.00121655	0.000715308			0	0.00389105	0.00132538		0.00353934	0.000834376	0.00470219	0.00305437	0.00176678		0.00228964	0.00198216	0.00199501	0.00212202		0.00244275	0.00411523	0.00172951	0.00679852	0.00253968
	-4	0.00364317	0.00434805	0.0029294		-4	0.00576923	0.0052356	0.00395257	0.00448934	0.00462351	0.00696379		0.00263852	0.00412882	0		0.00377358	0.000914913		0.00669216	0.00123916		0.00313087	0.0055205	0	0.00286123			0	0.00389105	0.00397614		0.00435611	0.00208594	0.00626959	0.0091631	0.00574205		0.00286205	0.00198216	0.00399002	0.00371353		0.00519084	0.00411523	0.00657212	0.00556242	0.00444444
	-3.8	0.00703478	0.0077884	0.00517612		-3.8	0.0115385	0.0052356	0.00632411	0.00897868	0.00726552	0.00696379		0.00615655	0.00412882	0.00740741		0.00566038	0.010979		0.00669216	0.00743494		0.00563557	0.00788644	0.00486618	0.00643777			0.0109409	0.0103761	0.00795229		0.00544514	0.00750939	0.0109718	0.00977398	0.00662544		0.00801374	0.00693756	0.0104738	0.00530504		0.0070229	0.00493827	0.00691802	0.00494438	0.00825397
	-3.6	0.0109896	0.0126528	0.0084558		-3.6	0.0115385	0.0078534	0.0118577	0.0145903	0.010568	0.0208914		0.00681618	0.0132122	0.00555556		0.00943396	0.010064		0.0152964	0.016109		0.00876644	0.00788644	0.00851582	0.00786838			0.00875274	0.0168612	0.019218		0.009529	0.00876095	0.00940439	0.0164936	0.0114841		0.0148827	0.011893	0.0114713	0.0180371		0.0100763	0.0148148	0.00899343	0.0123609	0.0120635
	-3.4	0.0195136	0.0179647	0.0128351		-3.4	0.0423077	0.013089	0.0181818	0.0224467	0.0277411	0.0306407		0.01781	0.0206441	0.012963		0.0132075	0.0192132		0.0239006	0.016109		0.0165936	0.0173502	0.0109489	0.00858369			0.00437637	0.0220493	0.0119284		0.0171522	0.0175219	0.0282132	0.0226023	0.0181095		0.0194619	0.0178394	0.0159601	0.0143236		0.0167939	0.0213992	0.0200623	0.0179234	0.0196825
	-3.2	0.0324736	0.0333058	0.0238536		-3.2	0.0288462	0.0471204	0.0426877	0.047138	0.0416116	0.0417827		0.0277045	0.0255987	0.0185185		0.0301887	0.0292772		0.0439771	0.0322181		0.0275517	0.0370662	0.0121654	0.018598			0.0175055	0.0363165	0.0390987		0.0242309	0.0283688	0.039185	0.0439829	0.0291519		0.0309101	0.033036	0.0329177	0.0419098		0.0323664	0.0419753	0.0290557	0.0407911	0.0253968
	-3	0.0518397	0.0500961	0.0357651		-3	0.0865385	0.0418848	0.0529644	0.0493827	0.0614267	0.100279		0.0369393	0.0379851	0.0388889		0.0622642	0.0686185		0.0688337	0.0359356		0.0385097	0.0449527	0.0158151	0.0400572			0.0284464	0.0544747	0.0530152		0.0378437	0.0425532	0.0736677	0.0549786	0.0485866		0.0538065	0.0502147	0.0453865	0.0551724		0.0503817	0.0658436	0.0477343	0.0463535	0.0431746
	-2.8	0.0636932	0.0650346	0.0480356		-2.8	0.075	0.0680628	0.0695652	0.0830527	0.0865258	0.086351		0.0578276	0.0528489	0.0462963		0.0584906	0.0603843		0.0717017	0.0570012		0.0488416	0.0670347	0.0523114	0.0414878			0.0525164	0.0869001	0.0709079		0.0579907	0.0654985	0.0830721	0.0635308	0.0662544		0.0646823	0.0706971	0.0518703	0.072679		0.0607634	0.0716049	0.0532688	0.0574784	0.055873
	-2.6	0.072354	0.0723806	0.0595978		-2.6	0.0615385	0.065445	0.086166	0.0897868	0.0693527	0.0752089		0.0661829	0.0619323	0.0722222		0.0924528	0.0823422		0.0812619	0.101611		0.061052	0.0607256	0.0462287	0.0565093			0.0678337	0.077821	0.0669317		0.0735094	0.0663329	0.0846395	0.0714722	0.0931979		0.0646823	0.0673935	0.0613466	0.0885942		0.0610687	0.0773663	0.0653753	0.0679852	0.0749206
	-2.4	0.0728611	0.0757104	0.0646047		-2.4	0.0634615	0.0706806	0.0711462	0.0897868	0.0746367	0.0598886		0.0705805	0.0759703	0.0777778		0.0754717	0.0978957		0.0764818	0.0805452		0.0673137	0.0607256	0.0547445	0.0715308			0.083151	0.0907912	0.102054		0.077321	0.0817689	0.0736677	0.0879658	0.0742049		0.072696	0.0667327	0.0628429	0.0785146		0.0610687	0.0609053	0.0688343	0.0772559	0.0673016
	-2.2	0.0645976	0.0636143	0.0631142		-2.2	0.0846154	0.0471204	0.0529644	0.0493827	0.0554822	0.0487465		0.0743184	0.0569777	0.0888889		0.0622642	0.0576395		0.0745698	0.0570012		0.0685661	0.0583596	0.0754258	0.0858369			0.102845	0.0661479	0.0675944		0.067792	0.0654985	0.0470219	0.058033	0.0711131		0.0526617	0.057813	0.0613466	0.0557029		0.0656489	0.0691358	0.0553442	0.0593325	0.0584127
	-2	0.0582662	0.0551123	0.0598709		-2	0.05	0.0628272	0.0592885	0.0426487	0.0442536	0.0389972		0.0637643	0.0792733	0.0555556		0.0603774	0.0512351		0.0334608	0.0520446		0.0676268	0.0757098	0.06691	0.0865522			0.059081	0.0479896	0.0404241		0.0634359	0.0625782	0.0485893	0.0568112	0.0485866		0.0578134	0.0667327	0.0483791	0.0482759		0.060458	0.0617284	0.0563819	0.0537701	0.055873
	-1.8	0.0503869	0.0518547	0.0634766		-1.8	0.0480769	0.052356	0.0561265	0.0505051	0.0416116	0.0250696		0.0657432	0.0545004	0.0555556		0.0377358	0.0411711		0.0296367	0.0421314		0.0560426	0.0599369	0.080292	0.0600858			0.0393873	0.0402075	0.0424122		0.0609856	0.0650814	0.0329154	0.0378742	0.0415194		0.0623927	0.0670631	0.0558603	0.0461538		0.0656489	0.0502058	0.0709097	0.0444994	0.0584127
	-1.6	0.0440255	0.0503754	0.0659625		-1.6	0.0288462	0.0471204	0.0466403	0.037037	0.0435931	0.0222841		0.0661829	0.0487201	0.0462963		0.0207547	0.0365965		0.0248566	0.016109		0.0666875	0.04653	0.0815085	0.0686695			0.0656455	0.0389105	0.0238569		0.059352	0.062161	0.0376176	0.0507025	0.0309187		0.0549513	0.0644202	0.0578554	0.0424403		0.0610687	0.0403292	0.0591491	0.0574784	0.0495238
	-1.4	0.0467415	0.0458571	0.0645783		-1.4	0.0480769	0.0732984	0.0403162	0.0347924	0.0402906	0.0236769		0.0573879	0.0396367	0.0518519		0.045283	0.0256176		0.0152964	0.0446097		0.0641828	0.0544164	0.0815085	0.0543634			0.0503282	0.0285344	0.0231942		0.0552682	0.050897	0.0282132	0.0342089	0.0242933		0.0578134	0.0644202	0.0528678	0.0397878		0.0650382	0.0427984	0.0570737	0.0438813	0.0609524
	-1.2	0.0375054	0.0395168	0.0601416		-1.2	0.0134615	0.0340314	0.0411067	0.030303	0.0383091	0.0292479		0.0455145	0.0470685	0.0481481		0.0226415	0.0274474		0.0114723	0.0260223		0.0557295	0.0457413	0.0705596	0.0507868			0.0371991	0.0207523	0.0198807		0.0457392	0.0438048	0.0203762	0.0281002	0.0225265		0.0532341	0.0545094	0.0578554	0.0270557		0.0500763	0.0469136	0.0408163	0.0432633	0.0596825
	-1	0.0282498	0.0316104	0.0494278		-1	0.025	0.0366492	0.029249	0.0280584	0.0224571	0.0250696		0.0351803	0.0272502	0.037037		0.0132075	0.0164684		0.0124283	0.0247831		0.0294302	0.0339117	0.0425791	0.0414878			0.0328228	0.0194553	0.0112657		0.0345766	0.0375469	0.0188088	0.0250458	0.0194346		0.0383515	0.0502147	0.044389	0.0212202		0.0366412	0.0312757	0.0373573	0.0377009	0.0412698
	-0.8	0.0188439	0.0214184	0.0363837		-0.8	0.0230769	0.0209424	0.0134387	0.0213244	0.014531	0.0222841		0.0222076	0.0189926	0.0148148		0.0132075	0.0118939		0.00286807	0.00991326		0.0237946	0.0252366	0.0389294	0.0228898			0.0218818	0.0116732	0.00795229		0.027498	0.0171047	0.0172414	0.0103848	0.0106007		0.0291929	0.0254377	0.0473815	0.0153846		0.0259542	0.0197531	0.0207541	0.0216316	0.0342857
	-0.6	0.00999284	0.0115223	0.0213611		-0.6	0.00961538	0.0209424	0.00632411	0.00448934	0.00990753	0.00417827		0.00769569	0.00495458	0.0148148		0.00377358	0.0118939		0.000956023	0.00495663		0.0128366	0.0118297	0.0206813	0.0200286			0.0196937	0.00389105	0.00463883		0.00680643	0.00792657	0.00470219	0.00427611	0.00706714		0.0177447	0.0158573	0.0354115	0.00477454		0.0164886	0.00740741	0.00830163	0.00803461	0.0228571
	-0.4	0.00427418	0.00441668	0.00944536		-0.4	0	0.0026178	0.00395257	0.00448934	0.00264201	0.00696379		0.00263852	0.00412882	0.00740741		0.00188679	0.00182983		0.00191205	0.00247831		0.00344396	0.00630915	0.00851582	0.0114449			0.00656455	0.00129702	0.000662691		0.0057174	0.00417188	0.0015674	0.00305437	0.00132509		0.00629651	0.00363396	0.0124688	0.00265252		0.00854962	0.00493827	0.00207541	0.00185414	0.00825397
	-0.2	0.00112657	0.00158922	0.00376547		-0.2	0	0	0.000790514	0.00112233	0	0.00278552		0	0.000825764	0		0	0		0.000956023	0.00371747		0.000939261	0.000788644	0.00364964	0.00357654			0	0.00129702	0		0.000272257	0.00166875	0	0.00366524	0.000441696		0.00057241	0.00132144	0.00897756	0.00159151		0.00305344	0	0.000345901	0	0.00380952
	0	0.000306858	0.000430991	0.000969571		0	0	0	0.000790514	0.00224467	0	0.00139276		0	0	0		0	0		0	0		0	0.000788644	0	0			0	0.00129702	0		0	0	0	0.00183262	0		0	0	0.00199501	0		0.00122137	0	0.000345901	0	0.000634921
	0.2	9.27816e-05	8.80153e-05	0.000120983		0.2	0	0	0	0	0	0		0	0	0		0	0		0	0		0	0.00157729	0	0			0	0	0		0	0	0	0	0		0	0	0.00149626	0		0	0	0	0	0
	0.4	0	3.73483e-05	0		0.4	0	0	0	0	0	0		0	0	0		0	0		0	0		0	0	0	0			0	0	0		0	0	0	0	0		0	0	0	0		0	0	0	0	0.000634921
	0.6	0	0	0		0.6	0	0	0	0	0	0		0	0	0		0	0		0	0		0	0	0	0			0	0	0		0	0	0	0	0		0	0	0	0		0	0	0	0	0
	0.8	0	0	0		0.8	0	0	0	0	0	0		0	0	0		0	0		0	0		0	0	0	0			0	0	0		0	0	0	0	0		0	0	0	0		0	0	0	0	0
	1	0	0	0		1	0	0	0	0	0	0		0	0	0		0	0		0	0		0	0	0	0			0	0	0		0	0	0	0	0		0	0	0	0		0	0	0	0	0
		OUTSIDE
							Kindlin2-WT-mEOS2-PaxGFP																							Kindlin2 + Mn
		Occurrence
	Log D (µm2.s-1)	Kindlin2-WT-mEOS2	Kindlin2 + Mn	Kindlin-2-QW-mEos2			S3C1	S3C2	S3C3	S3C4	S3C5	S3C6		S2C1	S2C2	S2C3		S1C2	S1C3		S1C1	S1C4		S3C1	S3C3	S3C4	S3C5			S6C2	S6C3	S6C4		S3C1	S3C2	S3C3	S3C4	S3C5		S2C1	S2C2	S2C4	S2C5		S4C1	S4C2	S4C4	S4C5	S4C6
	-6	0.268038	0.258982	0.23522		-6	0.187879	0.201117	0.182065	0.255556	0.265649	0.248677		0.310819	0.350114	0.27795		0.306383	0.222222		0.346561	0.313539		0.31303	0.245169	0.286486	0.243427			0.260753	0.325978	0.400901		0.242372	0.212282	0.262069	0.263548	0.318196		0.187047	0.251148	0.164391	0.31296		0.227532	0.276873	0.263641	0.194192	0.238806
	-5.8	0	6.52638e-05	0		-5.8	0	0	0	0	0	0		0	0	0		0	0		0	0		0	0	0	0			0	0	0		0	0.000311721	0	0	0.000322061		0	0	0	0.000175131		0.000300571	0	0	0	0
	-5.6	0.000116396	7.43287e-05	0		-5.6	0	0	0	0	0	0		0	0	0		0	0		0	0		0.00077101	0.00120773	0	0			0	0	0.000563063		0	0	0	0	0		0	0	0	0.000700525		0	0	0	0	0
	-5.4	0.000250313	0.000137946	0.000206007		-5.4	0	0	0	0	0	0		0	0	0		0.00425532	0		0	0		0	0	0	0			0	0	0		0	0.000311721	0	0	0		0.000518135	0.000706464	0	0.000350263		0	0	0.000458505	0	0
	-5.2	0.000482254	0.000193833	0.000130395		-5.2	0	0	0	0	0	0		0	0	0.0015528		0.00425532	0		0	0		0.00154202	0	0	0.000848176			0	0	0		0.000287853	0	0.00114943	0.000570451	0		0	0.000353232	0	0.000175131		0.000300571	0	0.000458505	0	0
	-5	0.0002052	0.00034386	0.000696965		-5	0	0	0.00271739	0	0	0		0	0	0		0	0		0	0		0.00077101	0	0	0			0	0	0		0.000287853	0.000311721	0	0	0.000322061		0	0.000353232	0	0.000350263		0.000601142	0	0.00275103	0.000453721	0.000414594
	-4.8	8.66804e-05	0.000618282	0.000557966		-4.8	0	0	0	0	0	0		0.000625391	0	0		0	0		0	0		0	0	0	0.000848176			0	0.00200602	0.00112613		0.000287853	0.000935162	0	0.000570451	0.000644122		0.000518135	0.000706464	0.00105042	0.000175131		0.000300571	0	0	0.00136116	0.000829187
	-4.6	0.00129345	0.00078381	0.000650473		-4.6	0	0.00558659	0.00543478	0	0	0		0.00125078	0	0.0015528		0	0.00226757		0	0.0023753		0.00231303	0.00120773	0	0			0	0	0.00225225		0.00115141	0.000311721	0.00114943	0.000570451	0.00128824		0.00103627	0.00176616	0.000787815	0.000525394		0.000300571	0.000814332	0.000917011	0.000453721	0
	-4.4	0.00199278	0.00141171	0.00126468		-4.4	0	0	0.00271739	0	0.00305344	0.00529101		0.00125078	0.00228833	0.0015528		0.00425532	0.00226757		0	0.00475059		0.00077101	0.00483092	0	0.000848176			0.00268817	0.00300903	0.000563063		0.00143926	0.000623441	0	0.000570451	0.00193237		0.000518135	0.00211939	0.00105042	0.00175131		0.00180343	0.002443	0.00137552	0.000453721	0.00165837
	-4.2	0.00168741	0.00197241	0.00219059		-4.2	0	0	0	0	0.00305344	0		0.00250156	0.00228833	0.00465839		0	0		0	0.0023753		0.00308404	0.00362319	0.00540541	0.00169635			0	0.00100301	0.00394144		0.00230282	0.0015586	0.00114943	0.00399315	0.00161031		0.00207254	0.00176616	0.00052521	0.00350263		0.00240457	0.00325733	0.00229253	0.000907441	0.00124378
	-4	0.00387752	0.00379573	0.00498414		-4	0.0121212	0	0	0.00555556	0.00763359	0.00529101		0.00375235	0.00457666	0.00310559		0	0.00453515		0.0026455	0.00475059		0.00154202	0.00362319	0	0.00678541			0	0.00401204	0.00619369		0.00431779	0.00374065	0.00229885	0.00399315	0.00611916		0.00310881	0.00353232	0.00315126	0.00542907		0.00330628	0.00570033	0.00320954	0.0022686	0.00414594
	-3.8	0.00836986	0.00604292	0.00561669		-3.8	0.00606061	0.0111732	0.00815217	0.00555556	0.00763359	0.015873		0.00500313	0.01373	0.0124224		0	0.00226757		0.00793651	0.00712589		0.00539707	0.00724638	0.0216216	0.00508906			0.00537634	0.00501505	0.00731982		0.00748417	0.00374065	0.0091954	0.00684541	0.00547504		0.00310881	0.00423878	0.00420168	0.00928196		0.00541028	0.00732899	0.00779459	0.00635209	0.00456053
	-3.6	0.010784	0.00997278	0.0107971		-3.6	0.0121212	0.00558659	0.0108696	0	0.0137405	0.00529101		0.00437774	0.020595	0.0124224		0.0255319	0.0113379		0.015873	0.00712589		0.00462606	0.0157005	0.00540541	0.0127226			0.0107527	0.0120361	0.0140766		0.00892343	0.00997506	0.00804598	0.0102681	0.0119163		0.00673575	0.00953727	0.00787815	0.0126095		0.00841599	0.0105863	0.00917011	0.00907441	0.00953566
	-3.4	0.0191015	0.0174037	0.0178549		-3.4	0.0242424	0.027933	0.013587	0.00555556	0.0167939	0.015873		0.0150094	0.0343249	0.0217391		0.0255319	0.0204082		0.015873	0.00475059		0.0154202	0.0169082	0.027027	0.0237489			0.016129	0.00802407	0.0202703		0.0166955	0.0152743	0.0183908	0.0171135	0.0148148		0.0176166	0.0215472	0.0141807	0.0208406		0.0171326	0.0285016	0.0151307	0.0167877	0.0174129
	-3.2	0.0310155	0.0284425	0.0267482		-3.2	0.0121212	0	0.0217391	0.0166667	0.0259542	0.042328		0.0243902	0.0389016	0.0248447		0.0468085	0.0272109		0.0529101	0.0356295		0.0285274	0.0495169	0.0432432	0.0364716			0.0241935	0.0351053	0.0349099		0.0259067	0.0224439	0.0298851	0.0245294	0.0289855		0.0253886	0.0310844	0.0220588	0.0381786		0.0288548	0.029316	0.0325539	0.0235935	0.026534
	-3	0.0403661	0.0423697	0.0381481		-3	0.0181818	0.0335196	0.0380435	0.0277778	0.0320611	0.0529101		0.043152	0.0617849	0.0419255		0.0255319	0.0408163		0.0529101	0.0285036		0.0524287	0.0410628	0.0540541	0.0415606			0.0376344	0.0551655	0.0523649		0.0345423	0.0327307	0.054023	0.0376497	0.041868		0.0393782	0.0455669	0.0362395	0.0513135		0.0408777	0.0521173	0.0366804	0.0335753	0.0385572
	-2.8	0.0526167	0.0535865	0.0466038		-2.8	0.0606061	0.0223464	0.0326087	0.0166667	0.0610687	0.0793651		0.0444028	0.0755149	0.052795		0.0595745	0.0408163		0.0661376	0.0593824		0.0578258	0.0555556	0.0648649	0.0449534			0.0295699	0.0812437	0.0585586		0.0446172	0.0470698	0.0528736	0.046777	0.0618357		0.0466321	0.0551042	0.0383403	0.0681261		0.0541028	0.0749186	0.0559376	0.042196	0.053068
	-2.6	0.0612634	0.0639675	0.055954		-2.6	0.0666667	0.0502793	0.0625	0.05	0.0671756	0.026455		0.0675422	0.0915332	0.0574534		0.0723404	0.0657596		0.0767196	0.0498812		0.0624518	0.0652174	0.0594595	0.0500424			0.0483871	0.0712136	0.0720721		0.0630397	0.0595387	0.0885057	0.0621791	0.0666667		0.0564767	0.0621688	0.0462185	0.0805604		0.0634205	0.0724756	0.0614397	0.0517241	0.0613599
	-2.4	0.0595805	0.0639981	0.0523013		-2.4	0.0606061	0.027933	0.0516304	0.05	0.0717557	0.021164		0.0681676	0.0640732	0.0621118		0.0723404	0.0544218		0.0793651	0.0712589		0.0570547	0.0736715	0.0594595	0.0678541			0.0591398	0.0812437	0.0833333		0.0601612	0.0586035	0.0643678	0.0707359	0.0779388		0.0518135	0.0646415	0.0435924	0.0716287		0.0538022	0.0586319	0.0646492	0.0544465	0.0692371
	-2.2	0.0524081	0.050805	0.050846		-2.2	0.0545455	0.0391061	0.0461957	0.0666667	0.0366412	0.042328		0.0712946	0.0389016	0.0419255		0.0468085	0.0408163		0.0502645	0.0665083		0.0470316	0.0543478	0.0864865	0.0610687			0.0537634	0.0481444	0.0585586		0.0641911	0.0489402	0.0402299	0.0416429	0.0608696		0.0549223	0.054751	0.0535714	0.0537653		0.0447851	0.0529316	0.047226	0.0431034	0.0422886
	-2	0.0452342	0.0449797	0.0429948		-2	0.0363636	0.0726257	0.0407609	0.0444444	0.0427481	0.042328		0.054409	0.0411899	0.0481366		0.0340426	0.0430839		0.0449735	0.0285036		0.0400925	0.0301932	0.0648649	0.0602205			0.0752688	0.0401204	0.0427928		0.0440415	0.0564214	0.0390805	0.0490588	0.0425121		0.0367876	0.0498057	0.043855	0.0415061		0.0381725	0.0423453	0.0353049	0.0444646	0.0431177
	-1.8	0.0429375	0.0403041	0.0389449		-1.8	0.0545455	0.0446927	0.0407609	0.0555556	0.0274809	0.042328		0.0500313	0.0160183	0.0496894		0.0382979	0.0340136		0.047619	0.0332542		0.0478026	0.0483092	0.0486486	0.0508906			0.0483871	0.0280843	0.0343468		0.0472078	0.0436409	0.0505747	0.0365088	0.0318841		0.0481865	0.0466266	0.0519958	0.0338003		0.0354674	0.0260586	0.0380559	0.0453721	0.0389718
	-1.6	0.0355168	0.0399242	0.0379423		-1.6	0.030303	0.0502793	0.048913	0.0166667	0.0503817	0.042328		0.0412758	0.020595	0.0279503		0.0297872	0.0498866		0.026455	0.04038		0.0354665	0.0350242	0.0216216	0.0364716			0.0537634	0.0250752	0.0213964		0.0489349	0.0492519	0.037931	0.040502	0.0338164		0.0445596	0.0448605	0.0485819	0.0318739		0.0372708	0.0285016	0.0353049	0.0585299	0.0385572
	-1.4	0.0416631	0.0445546	0.0425085		-1.4	0.0545455	0.0614525	0.0625	0.0777778	0.0320611	0.047619		0.0393996	0.02746	0.0310559		0.0297872	0.0226757		0.0238095	0.0451306		0.0370085	0.0374396	0.0378378	0.0407125			0.0564516	0.0270812	0.0213964		0.04692	0.0589152	0.0436782	0.0473474	0.0354267		0.0544041	0.0409749	0.0533088	0.0323993		0.0453862	0.0382736	0.0490601	0.0607985	0.0456053
	-1.2	0.0458804	0.0475901	0.0447593		-1.2	0.0606061	0.0837989	0.0461957	0.0666667	0.0412214	0.047619		0.0425266	0.0251716	0.0434783		0.0382979	0.0453515		0.0238095	0.0498812		0.0377795	0.0410628	0.0432432	0.043257			0.0537634	0.0401204	0.0202703		0.0535406	0.0523691	0.0402299	0.0484883	0.0357488		0.0642487	0.0480396	0.0606618	0.0276708		0.0432822	0.0464169	0.0541036	0.0703267	0.0497512
	-1	0.0496293	0.0531945	0.0504615		-1	0.0606061	0.0949721	0.076087	0.111111	0.0412214	0.047619		0.0393996	0.0160183	0.0434783		0.0255319	0.0589569		0.021164	0.0427553		0.0470316	0.0483092	0.027027	0.0424088			0.0591398	0.0391174	0.0185811		0.0572827	0.0704489	0.0551724	0.0530519	0.0415459		0.0715026	0.050159	0.0561975	0.0287215		0.0643222	0.034202	0.0577717	0.0902904	0.0567993
	-0.8	0.0517753	0.0499056	0.0631816		-0.8	0.0848485	0.0670391	0.0896739	0.0666667	0.0564885	0.0793651		0.025641	0.0183066	0.0559006		0.0510638	0.0634921		0.0185185	0.0451306		0.0454896	0.0483092	0.0108108	0.0534351			0.0510753	0.0401204	0.0123874		0.0592976	0.0592269	0.0448276	0.0570451	0.0338164		0.0735751	0.0430943	0.0603992	0.0246935		0.0670274	0.036645	0.0563961	0.0653358	0.0634328
	-0.6	0.0407937	0.0397438	0.0593296		-0.6	0.0666667	0.0670391	0.0570652	0.0333333	0.0519084	0.0529101		0.0275172	0.020595	0.0434783		0.0297872	0.0725624		0.00793651	0.023753		0.0346955	0.0410628	0.0216216	0.0415606			0.0376344	0.0220662	0.00675676		0.0411629	0.0473815	0.0287356	0.0370793	0.0276973		0.0647668	0.0332038	0.0703782	0.0204904		0.0583108	0.0399023	0.0394315	0.0517241	0.0489221
	-0.4	0.0215494	0.0210025	0.0397441		-0.4	0.030303	0.027933	0.0434783	0.0166667	0.0274809	0.021164		0.0137586	0.0160183	0.0232919		0.0170213	0.0408163		0.00793651	0.0142518		0.0123362	0.0193237	0.0108108	0.0237489			0.0107527	0.00401204	0.00394144		0.0166955	0.0311721	0.0091954	0.0245294	0.0115942		0.0305699	0.0190745	0.0556723	0.0136602		0.0366697	0.021987	0.0178817	0.022686	0.0269486
	-0.2	0.00907402	0.0100079	0.0191856		-0.2	0.00606061	0.00558659	0.0108696	0.0111111	0.0137405	0.015873		0.00187617	0	0.0124224		0.00851064	0.0294785		0.00529101	0.0118765		0.00462606	0.00845411	0	0.00848176			0.00537634	0.00100301	0.00112613		0.00575705	0.00966334	0.0149425	0.00798631	0.00483092		0.0103627	0.0098905	0.0409664	0.00858144		0.0159303	0.00814332	0.00550206	0.00680581	0.013267
	0	0.00217964	0.00337284	0.00804813		0	0	0	0.00543478	0	0.00305344	0		0.000625391	0	0.0015528		0.00425532	0.00453515		0.00529101	0.00475059		0.00308404	0.00362319	0	0.000848176			0	0	0		0.00115141	0.00218204	0.00229885	0.00627496	0.000322061		0.00414508	0.00317909	0.0173319	0.00350263		0.00390742	0.00162866	0.00458505	0.0022686	0.00456053
	0.2	0.000231064	0.000442331	0.00167824		0.2	0	0	0	0	0	0		0	0	0.0015528		0	0		0	0.0023753		0	0	0	0			0	0	0		0	0.000623441	0	0.000570451	0		0	0	0.00341387	0.000525394		0.000601142	0	0.000917011	0.000453721	0.000414594
	0.4	0	0	0.000450032		0.4	0	0	0	0	0	0		0	0	0		0	0		0	0		0	0	0	0			0	0	0		0	0	0	0	0		0	0	0	0		0	0	0	0	0
	0.6	0	0	0		0.6	0	0	0	0	0	0		0	0	0		0	0		0	0		0	0	0	0			0	0	0		0	0	0	0	0		0	0	0	0		0	0	0	0	0
	0.8	0	0	0		0.8	0	0	0	0	0	0		0	0	0		0	0		0	0		0	0	0	0			0	0	0		0	0	0	0	0		0	0	0	0		0	0	0	0	0
	1	0	0	0		1	0	0	0	0	0	0		0	0	0		0	0		0	0		0	0	0	0			0	0	0		0	0	0	0	0		0	0	0	0		0	0	0	0	0

[truncated: 46 more sheets: Fig. 3d, Fig. 3e, Fig. 4c, Fig. 4d, Fig. 4e, Fig. 4f, Fig. 5f, Fig. 5g, Fig. 5h, Fig. 6f, Fig. 7b, Fig. 7d, Fig. 7e, Fig. S1e, Fig. S1f, Fig. S1g, Fig. S1h, Fig. S2b, Fig. S2c, Fig. S2d …]
